# Supplementary material for: Scalable synthesis of coordinatively unsaturated metal-nitrogen sites for large-scale CO2 electrolysis
Source: Nat Commun. 2023 Mar 23;14:1599. doi: 10.1038/s41467-023-36688-6 (PMC10113237; doi:10.1038/s41467-023-36688-6)
Supplement: Supplementary file 2 — Source Data [file 41467_2023_36688_MOESM2_ESM.xlsx]

## Sheet: Figure 1b
2θ (degrees)	Co-CNTs	Co-CNTs-MW	Co-CB-MW	CNTs
10	500	460	650	420
10.02	460	550	740	540
10.04	400	510	570	440
10.06	430	550	550	480
10.08	510	480	580	600
10.1	370	390	680	350
10.12	470	350	560	430
10.14	500	530	540	440
10.16	420	330	600	380
10.18	360	380	510	420
10.2	360	400	650	450
10.22	500	530	670	350
10.24	370	440	770	470
10.26	430	450	620	440
10.28	490	440	610	430
10.3	470	500	480	480
10.32	440	380	540	360
10.34	360	500	640	440
10.36	460	360	610	400
10.38	420	380	700	410
10.4	570	510	480	300
10.42	350	380	660	480
10.44	500	500	630	430
10.46	470	390	570	410
10.48	430	430	600	530
10.5	540	370	560	460
10.52	440	410	710	280
10.54	300	460	570	360
10.56	410	330	490	390
10.58	390	340	710	370
10.6	550	400	510	390
10.62	410	490	520	350
10.64	370	400	500	480
10.66	410	350	550	500
10.68	340	450	600	430
10.7	450	430	710	440
10.72	480	310	540	530
10.74	610	450	510	330
10.76	480	380	540	470
10.78	360	390	440	390
10.8	490	400	610	280
10.82	450	430	590	350
10.84	490	520	590	400
10.86	320	440	520	400
10.88	460	560	510	510
10.9	370	430	680	360
10.92	330	500	610	460
10.94	450	410	660	510
10.96	510	440	490	480
10.98	350	440	550	320
11	360	430	650	390
11.02	400	430	570	350
11.04	600	480	560	380
11.06	450	480	580	560
11.08	490	450	510	390
11.1	460	530	700	400
11.12	420	440	640	490
11.14	420	520	390	400
11.16	320	380	570	460
11.18	300	390	620	450
11.2	380	470	600	370
11.22	540	260	640	390
11.24	480	510	490	360
11.26	570	490	510	490
11.28	450	510	660	340
11.3	360	430	410	480
11.32	460	440	650	470
11.34	460	360	570	300
11.36	510	440	530	340
11.38	460	320	460	530
11.4	390	420	680	440
11.42	470	410	480	520
11.44	360	370	540	320
11.46	450	370	440	460
11.48	460	390	520	290
11.5	440	540	500	380
11.52	380	440	630	410
11.54	440	360	540	460
11.56	380	490	520	390
11.58	380	340	630	350
11.6	530	380	580	320
11.62	470	440	440	480
11.64	420	320	570	410
11.66	420	390	640	510
11.68	510	300	450	330
11.7	450	520	510	450
11.72	490	470	590	420
11.74	510	400	590	350
11.76	390	280	540	330
11.78	410	400	540	370
11.8	500	440	500	460
11.82	380	450	510	410
11.84	420	340	600	460
11.86	480	360	570	380
11.88	390	480	510	380
11.9	320	430	560	330
11.92	410	370	590	330
11.94	540	350	460	410
11.96	380	410	400	390
11.98	450	470	550	350
12	400	510	560	370
12.02	510	420	500	420
12.04	350	460	600	360
12.06	430	410	400	360
12.08	440	440	540	410
12.1	440	380	350	350
12.12	380	290	520	380
12.14	300	510	570	350
12.16	510	380	460	240
12.18	480	480	730	360
12.2	460	540	540	460
12.22	450	560	540	440
12.24	380	510	530	330
12.26	510	520	610	480
12.28	390	390	510	370
12.3	490	300	390	350
12.32	390	380	570	550
12.34	440	350	430	320
12.36	480	490	510	390
12.38	440	380	610	410
12.4	370	580	430	460
12.42	410	500	650	410
12.44	480	460	640	490
12.46	420	320	600	360
12.48	440	210	410	480
12.5	580	540	590	410
12.52	580	300	420	430
12.54	560	380	520	430
12.56	470	550	480	390
12.58	480	450	590	410
12.6	430	500	540	450
12.62	480	540	460	400
12.64	340	420	530	350
12.66	360	470	480	480
12.68	450	490	520	400
12.7	460	340	540	510
12.72	420	380	460	500
12.74	410	400	480	360
12.76	490	460	560	460
12.78	400	460	480	350
12.8	500	410	640	340
12.82	360	240	550	340
12.84	580	360	570	370
12.86	360	320	480	420
12.88	530	510	450	440
12.9	430	290	510	470
12.92	460	430	600	410
12.94	400	400	490	450
12.96	370	610	650	330
12.98	480	360	480	300
13	480	420	500	420
13.02	380	410	440	410
13.04	360	390	410	350
13.06	410	500	580	410
13.08	450	470	560	290
13.1	370	390	510	400
13.12	430	410	390	430
13.14	430	380	370	450
13.16	360	480	510	480
13.18	500	450	490	420
13.2	470	500	740	560
13.22	390	450	510	340
13.24	280	510	550	440
13.26	510	370	570	410
13.28	380	350	440	440
13.3	400	440	540	390
13.32	480	310	510	380
13.34	390	430	530	360
13.36	520	540	540	500
13.38	300	420	460	460
13.4	500	390	450	350
13.42	460	470	430	410
13.44	530	530	470	620
13.46	420	460	490	460
13.48	410	570	470	400
13.5	470	410	510	340
13.52	460	680	500	490
13.54	440	360	540	430
13.56	350	420	530	440
13.58	460	340	630	390
13.6	310	500	450	410
13.62	420	450	610	400
13.64	530	570	410	420
13.66	410	450	380	420
13.68	430	410	520	530
13.7	510	540	560	320
13.72	410	470	570	400
13.74	490	370	480	490
13.76	490	430	430	420
13.78	330	580	450	400
13.8	580	440	520	410
13.82	350	540	520	420
13.84	400	440	500	400
13.86	630	460	570	490
13.88	430	570	620	440
13.9	390	450	560	430
13.92	520	540	420	420
13.94	440	470	650	600
13.96	430	490	610	310
13.98	550	560	480	360
14	480	420	580	460
14.02	460	430	570	400
14.04	450	510	540	300
14.06	510	470	580	390
14.08	520	510	590	430
14.1	450	390	480	550
14.12	460	490	650	500
14.14	550	500	500	320
14.16	370	500	640	430
14.18	520	530	620	400
14.2	390	520	530	470
14.22	390	490	500	410
14.24	450	460	470	380
14.26	440	410	610	500
14.28	490	380	470	410
14.3	410	490	540	580
14.32	510	390	530	420
14.34	540	370	430	490
14.36	370	520	470	450
14.38	370	500	630	420
14.4	310	460	580	400
14.42	510	540	480	400
14.44	530	450	520	430
14.46	420	390	530	440
14.48	440	540	500	520
14.5	420	430	560	470
14.52	530	510	580	480
14.54	440	540	640	530
14.56	620	520	590	400
14.58	420	440	470	400
14.6	460	590	510	380
14.62	490	540	670	440
14.64	540	560	670	410
14.66	460	530	610	690
14.68	510	610	600	290
14.7	430	620	480	370
14.72	360	460	590	520
14.74	410	480	650	450
14.76	490	450	590	480
14.78	410	450	640	470
14.8	450	530	570	410
14.82	470	580	500	540
14.84	480	480	470	430
14.86	420	670	450	480
14.88	410	460	630	470
14.9	560	540	570	400
14.92	450	620	540	500
14.94	310	630	610	400
14.96	600	450	600	410
14.98	480	630	500	420
15	390	370	500	510
15.02	640	600	600	440
15.04	360	520	760	440
15.06	510	500	630	440
15.08	430	520	680	430
15.1	420	540	660	400
15.12	460	460	560	450
15.14	570	530	560	550
15.16	530	350	590	470
15.18	500	470	510	380
15.2	390	420	570	510
15.22	490	640	690	410
15.24	530	580	580	640
15.26	490	440	470	430
15.28	440	460	450	480
15.3	470	550	590	520
15.32	360	510	650	490
15.34	540	600	580	370
15.36	540	510	450	480
15.38	540	520	630	490
15.4	570	380	610	610
15.42	450	530	590	450
15.44	320	530	450	470
15.46	530	470	690	380
15.48	460	460	770	570
15.5	460	510	710	420
15.52	500	490	520	440
15.54	590	550	630	430
15.56	470	520	580	490
15.58	460	650	630	490
15.6	340	540	620	460
15.62	550	420	710	510
15.64	540	550	560	590
15.66	510	470	720	510
15.68	510	580	670	460
15.7	450	520	620	440
15.72	510	560	550	470
15.74	660	510	650	490
15.76	460	490	690	370
15.78	610	440	700	480
15.8	510	610	670	520
15.82	450	590	700	530
15.84	480	480	620	600
15.86	400	470	540	520
15.88	530	510	730	360
15.9	480	560	640	620
15.92	450	450	550	510
15.94	550	590	520	470
15.96	490	480	790	540
15.98	600	470	700	460
16	470	520	710	590
16.02	600	520	530	530
16.04	580	530	620	490
16.06	340	440	680	510
16.08	400	620	520	550
16.1	590	670	600	500
16.12	610	440	620	510
16.14	510	490	700	510
16.16	560	480	640	580
16.18	490	550	560	510
16.2	610	500	520	500
16.22	630	570	570	460
16.24	540	580	560	420
16.26	550	480	540	530
16.28	630	540	580	470
16.3	620	530	600	440
16.32	610	540	600	730
16.34	580	500	580	530
16.36	500	610	710	500
16.38	440	520	650	540
16.4	580	620	490	560
16.42	430	490	690	470
16.44	670	620	650	520
16.46	520	510	640	510
16.48	720	570	600	520
16.5	540	610	650	560
16.52	620	570	830	430
16.54	580	560	490	690
16.56	550	560	570	610
16.58	680	460	530	590
16.6	430	550	620	490
16.62	490	520	600	650
16.64	520	710	660	620
16.66	580	470	530	530
16.68	560	600	640	650
16.7	410	500	800	530
16.72	550	700	810	600
16.74	550	430	700	570
16.76	680	630	550	610
16.78	540	550	820	550
16.8	670	660	720	410
16.82	600	700	620	560
16.84	600	480	560	520
16.86	570	530	570	550
16.88	710	620	720	650
16.9	650	560	580	520
16.92	540	640	700	700
16.94	550	500	460	530
16.96	580	560	640	650
16.98	740	600	630	690
17	690	720	690	510
17.02	560	560	670	630
17.04	560	560	580	660
17.06	650	550	640	580
17.08	680	450	750	670
17.1	660	520	830	500
17.12	680	580	510	630
17.14	600	640	750	630
17.16	670	550	740	580
17.18	450	670	800	610
17.2	680	450	660	610
17.22	630	740	610	720
17.24	630	560	670	650
17.26	480	570	590	520
17.28	590	460	860	560
17.3	580	710	560	760
17.32	640	680	820	540
17.34	650	690	680	700
17.36	520	680	780	630
17.38	650	630	730	670
17.4	630	570	650	550
17.42	550	600	640	780
17.44	480	710	690	710
17.46	750	600	750	600
17.48	690	580	710	690
17.5	630	570	690	670
17.52	520	610	650	610
17.54	570	650	670	670
17.56	570	600	680	650
17.58	590	640	710	700
17.6	540	630	780	540
17.62	530	660	690	650
17.64	740	620	790	610
17.66	560	660	700	670
17.68	650	800	700	610
17.7	600	640	770	590
17.72	540	710	740	720
17.74	660	650	660	720
17.76	650	640	650	550
17.78	610	620	730	660
17.8	570	590	740	550
17.82	690	620	650	590
17.84	490	650	710	610
17.86	650	620	750	690
17.88	750	640	710	670
17.9	670	570	600	640
17.92	770	800	810	650
17.94	630	770	760	700
17.96	630	620	600	600
17.98	610	750	850	670
18	620	620	700	650
18.02	640	730	630	800
18.04	660	740	580	770
18.06	530	680	750	760
18.08	650	650	660	780
18.1	490	760	800	570
18.12	880	660	930	760
18.14	780	570	660	740
18.16	690	680	740	590
18.18	750	770	780	780
18.2	710	770	720	640
18.22	610	670	770	580
18.24	620	720	620	790
18.26	630	790	740	510
18.28	700	660	730	640
18.3	780	690	810	600
18.32	640	700	690	790
18.34	610	610	750	640
18.36	630	850	750	740
18.38	710	720	680	690
18.4	700	660	720	730
18.42	800	700	880	760
18.44	820	660	550	700
18.46	840	610	720	700
18.48	730	790	820	570
18.5	810	800	850	730
18.52	770	840	910	720
18.54	730	760	700	690
18.56	680	770	700	770
18.58	760	670	750	640
18.6	800	700	730	660
18.62	780	780	670	810
18.64	610	850	900	730
18.66	700	720	900	730
18.68	790	910	880	780
18.7	640	580	840	650
18.72	820	800	760	770
18.74	730	690	790	810
18.76	690	690	630	790
18.78	840	820	730	570
18.8	600	730	650	700
18.82	840	750	800	640
18.84	760	850	600	730
18.86	720	950	850	850
18.88	690	650	920	780
18.9	710	650	870	780
18.92	760	600	810	780
18.94	830	680	640	620
18.96	680	680	970	860
18.98	710	810	930	790
19	730	960	890	600
19.02	820	750	940	740
19.04	710	780	860	700
19.06	800	930	790	700
19.08	760	760	810	800
19.1	730	820	760	850
19.12	820	770	790	770
19.14	720	670	770	720
19.16	710	900	790	680
19.18	890	790	820	680
19.2	990	650	970	760
19.22	830	810	730	840
19.24	630	1080	920	820
19.26	800	920	680	640
19.28	730	790	720	720
19.3	850	780	860	950
19.32	800	790	930	770
19.34	720	950	810	910
19.36	750	850	810	920
19.38	840	800	840	850
19.4	720	770	880	720
19.42	840	1050	650	700
19.44	790	870	890	840
19.46	840	830	830	880
19.48	750	870	850	710
19.5	810	740	900	780
19.52	800	820	770	870
19.54	760	760	860	1040
19.56	810	900	930	880
19.58	660	700	880	820
19.6	800	700	920	930
19.62	930	810	1110	780
19.64	840	770	900	790
19.66	820	740	860	1040
19.68	900	730	880	600
19.7	930	970	1080	700
19.72	860	820	960	810
19.74	830	790	900	900
19.76	930	710	960	890
19.78	800	760	950	790
19.8	910	750	870	900
19.82	760	760	710	840
19.84	930	840	780	970
19.86	660	880	1040	910
19.88	1020	780	1000	920
19.9	870	900	990	960
19.92	790	880	830	940
19.94	910	860	1040	920
19.96	920	790	1030	740
19.98	900	800	1030	910
20	770	770	1030	810
20.02	950	780	890	780
20.04	900	840	980	900
20.06	1010	940	1140	800
20.08	800	920	840	820
20.1	760	780	840	920
20.12	920	800	910	780
20.14	1010	840	770	870
20.16	940	900	820	880
20.18	760	800	1050	970
20.2	840	860	950	800
20.22	990	880	810	1030
20.24	790	710	1060	860
20.26	840	910	990	870
20.28	830	890	960	1020
20.3	880	790	910	760
20.32	790	810	930	680
20.34	1000	980	970	830
20.36	930	890	900	780
20.38	860	950	820	1130
20.4	990	890	1090	860
20.42	930	910	980	830
20.44	1110	920	1020	870
20.46	970	870	790	770
20.48	760	840	1030	900
20.5	910	880	930	870
20.52	910	860	1080	880
20.54	900	870	1010	840
20.56	870	1000	890	930
20.58	970	780	1000	1110
20.6	990	920	930	740
20.62	900	890	1030	920
20.64	950	710	1080	1050
20.66	910	900	940	1020
20.68	900	1020	1210	810
20.7	860	960	1010	760
20.72	980	800	1150	870
20.74	880	990	930	780
20.76	1000	980	1200	1170
20.78	910	860	920	970
20.8	900	730	1120	750
20.82	910	1050	880	900
20.84	950	900	940	980
20.86	1230	1080	950	960
20.88	730	810	880	1030
20.9	1130	1000	1100	860
20.92	1020	1050	1240	840
20.94	1020	890	1040	1220
20.96	1010	820	830	980
20.98	960	1020	1000	860
21	760	840	870	950
21.02	1060	1020	950	1030
21.04	900	960	1060	930
21.06	1040	930	960	940
21.08	970	1020	1080	870
21.1	1050	940	1030	990
21.12	730	1090	910	1140
21.14	1090	1040	1140	1070
21.16	950	1110	1060	810
21.18	960	950	1140	890
21.2	1180	1020	1050	1040
21.22	1020	990	1070	1040
21.24	950	1050	1080	850
21.26	820	820	950	1100
21.28	970	1030	1150	910
21.3	1050	1020	980	1050
21.32	970	920	1000	1090
21.34	870	940	1130	1000
21.36	1120	820	1130	980
21.38	900	1080	990	1050
21.4	1020	990	930	1050
21.42	910	1010	980	950
21.44	1040	960	900	1140
21.46	880	980	1010	1050
21.48	850	1050	1030	980
21.5	960	930	1060	1080
21.52	1020	1080	1170	920
21.54	1030	960	1080	990
21.56	1050	1050	1200	880
21.58	1060	1170	1060	1020
21.6	1060	1040	1230	1170
21.62	960	1080	980	960
21.64	890	1000	1060	1000
21.66	990	920	1100	1050
21.68	960	890	1020	1100
21.7	1070	1100	1060	1030
21.72	1140	830	1110	900
21.74	1030	1010	910	890
21.76	1170	810	1050	850
21.78	1080	1040	1240	910
21.8	1020	930	1070	1100
21.82	1070	860	1290	1040
21.84	1080	1030	1010	1160
21.86	1220	1010	1240	900
21.88	960	1010	1190	1020
21.9	990	880	1150	910
21.92	1060	1170	1250	820
21.94	1230	1070	1260	1030
21.96	1180	930	1080	1010
21.98	1020	1150	1040	1250
22	1010	970	970	840
22.02	1030	1140	980	1080
22.04	1160	1170	1170	960
22.06	1050	1040	1060	1160
22.08	1030	920	1140	1140
22.1	940	1030	1150	1020
22.12	1280	1050	990	1070
22.14	1210	1180	1110	880
22.16	1090	1090	1100	950
22.18	990	1240	1280	1090
22.2	1000	1070	1010	950
22.22	1090	1020	860	1150
22.24	1030	1070	1260	1210
22.26	1110	1000	890	1110
22.28	1050	1210	910	1260
22.3	1090	960	1130	910
22.32	910	1120	970	1060
22.34	1120	980	1030	1150
22.36	1050	1150	1170	1300
22.38	1220	1040	1160	980
22.4	1090	1060	1060	1220
22.42	1130	1130	1030	1130
22.44	1050	1170	1070	1110
22.46	1020	1140	1110	900
22.48	990	1370	1080	1070
22.5	1040	1020	1040	1080
22.52	970	1150	1130	1000
22.54	870	970	1220	1160
22.56	1120	1020	1260	1090
22.58	1130	1220	1050	1100
22.6	980	1050	1300	1120
22.62	1260	1250	1190	1220
22.64	1190	990	1130	1190
22.66	1190	1010	1130	1140
22.68	920	1080	1250	1160
22.7	1030	1240	1230	1080
22.72	1070	1030	1230	940
22.74	1120	1080	1140	1080
22.76	1330	1110	1130	1240
22.78	1430	1170	1110	1100
22.8	1160	1130	1230	1220
22.82	1130	1060	1270	1220
22.84	1060	1250	1180	1120
22.86	1120	1140	1130	1180
22.88	1150	960	1160	1150
22.9	1260	1040	1120	980
22.92	970	980	1090	1280
22.94	1000	1230	1200	920
22.96	1290	1150	1040	1110
22.98	990	930	1370	1230
23	1200	1100	1100	970
23.02	1210	960	1160	1130
23.04	1350	1180	1180	1060
23.06	1010	1010	920	1070
23.08	1090	1030	1010	1130
23.1	1300	1310	1180	890
23.12	1120	1100	1200	1040
23.14	1160	1290	1120	940
23.16	1140	1210	1300	1080
23.18	1220	1160	1270	1100
23.2	1170	1210	1260	1050
23.22	1150	1240	1120	1070
23.24	1050	950	1060	1110
23.26	1150	1240	1130	1050
23.28	1170	1140	1030	1120
23.3	1370	1230	1220	1140
23.32	1060	970	1160	1150
23.34	1240	990	1180	1250
23.36	1230	1460	1170	1270
23.38	1140	1240	1250	1200
23.4	1290	980	1130	1110
23.42	1330	1210	1230	1150
23.44	1380	1230	1320	1290
23.46	1190	1210	1100	1180
23.48	1260	1140	1120	1160
23.5	1170	1330	1310	1350
23.52	1220	1080	1240	1140
23.54	1260	1040	1230	1280
23.56	1330	1250	960	1160
23.58	1140	1450	1100	1080
23.6	1170	940	1210	1210
23.62	1250	1130	1060	1320
23.64	1270	1110	1050	1210
23.66	1130	1180	1110	1340
23.68	1200	1190	1380	1300
23.7	1190	1020	1100	1120
23.72	1250	1180	1410	1270
23.74	1300	1120	1150	1240
23.76	1430	1080	1230	1260
23.78	1130	1150	1280	1390
23.8	1330	1450	1170	1170
23.82	1370	1310	1370	1170
23.84	1390	1180	1050	1400
23.86	1250	1400	1080	1270
23.88	1000	1480	1020	1300
23.9	1220	1210	1090	1250
23.92	1220	1190	1060	1240
23.94	1420	1260	940	1230
23.96	1330	1200	1220	1180
23.98	1040	1310	1430	1290
24	1320	1380	1380	1260
24.02	1370	1330	1280	1340
24.04	1160	1230	1020	1180
24.06	1390	1370	1230	1390
24.08	1230	1080	1200	1370
24.1	1290	1280	1160	1440
24.12	1530	1400	1270	1270
24.14	1120	1140	1430	1250
24.16	1260	1340	1340	1370
24.18	1470	1510	1030	1320
24.2	1460	1480	1200	1230
24.22	1410	1380	1410	1240
24.24	1270	1410	1240	1360
24.26	1410	1420	1130	1290
24.28	1430	1300	1070	1370
24.3	1540	1430	1140	1330
24.32	1390	1490	1180	1300
24.34	1350	1390	1220	1380
24.36	1310	1490	1110	1680
24.38	1430	1370	1350	1450
24.4	1370	1390	1200	1480
24.42	1520	1360	1240	1340
24.44	1420	1350	1170	1520
24.46	1650	1500	1200	1370
24.48	1500	1400	1220	1410
24.5	1490	1410	1310	1580
24.52	1500	1350	1170	1350
24.54	1430	1520	1200	1420
24.56	1490	1620	900	1490
24.58	1680	1520	1010	1570
24.6	1660	1390	1410	1500
24.62	1470	1410	1160	1760
24.64	1730	1260	1270	1600
24.66	1660	1480	1180	1530
24.68	1670	1680	1190	1460
24.7	1510	1540	1170	1690
24.72	1630	1430	1240	1710
24.74	1740	1890	1050	1650
24.76	1610	1600	990	1710
24.78	1710	1520	1200	1630
24.8	1600	1530	1260	1580
24.82	1500	1430	1170	1590
24.84	1910	1500	1040	1670
24.86	1900	1500	1160	1500
24.88	1820	1580	1270	1580
24.9	1540	1710	1290	1690
24.92	1840	1690	1040	1850
24.94	1900	1830	1150	1860
24.96	1730	1770	1280	1680
24.98	1850	1740	1200	1780
25	1710	1780	1080	1770
25.02	1940	1860	1170	1800
25.04	1710	1950	1200	1950
25.06	2060	1830	1160	1680
25.08	1880	2030	1020	1820
25.1	1980	1820	1260	2150
25.12	1880	1840	870	1770
25.14	2000	1930	1260	1810
25.16	1980	1760	960	2040
25.18	1940	1910	1070	2020
25.2	1880	1910	1170	2160
25.22	2020	2050	1180	1880
25.24	2200	2240	1260	2020
25.26	2110	1940	1160	2160
25.28	2020	1890	1120	1900
25.3	2110	2190	1150	2300
25.32	2220	2360	1170	2120
25.34	2370	1880	1160	2120
25.36	2080	2190	1230	2270
25.38	2320	2520	1220	2360
25.4	2570	2160	1270	2630
25.42	2310	2550	1150	2120
25.44	2550	2360	1190	2450
25.46	2540	2430	1010	2630
25.48	2600	2500	1110	2420
25.5	2470	2580	880	2660
25.52	2750	2670	1090	2390
25.54	2770	2340	1020	2390
25.56	2760	2700	1050	2700
25.58	2810	2600	1040	2500
25.6	2690	2660	1070	2500
25.62	3110	2750	1120	2810
25.64	3000	2860	1130	3140
25.66	2950	2780	1210	3260
25.68	2970	3170	1030	3340
25.7	3170	3150	1090	2850
25.72	3030	2390	1210	3330
25.74	3550	3270	1220	3250
25.76	3310	2900	1260	3430
25.78	3270	3130	1190	3310
25.8	3540	3060	1110	3230
25.82	3470	3190	990	3440
25.84	3480	3310	1110	3230
25.86	3640	3670	1330	3490
25.88	3910	3330	1150	3330
25.9	3450	3290	1060	3320
25.92	3800	3530	990	3540
25.94	3910	3240	1140	3390
25.96	3910	2830	1120	3460
25.98	3740	3460	1060	3600
26	3700	3530	1080	3510
26.02	3670	3320	1130	3790
26.04	3850	3320	1120	3110
26.06	3950	3030	1030	3350
26.08	3730	3220	1070	2920
26.1	3910	3100	940	3400
26.12	3630	3100	1160	3400
26.14	3510	3250	1180	3240
26.16	3490	3230	1270	3240
26.18	3560	3000	1000	3420
26.2	3180	3060	1040	3320
26.22	3460	2690	1130	3050
26.24	3200	2900	1030	3110
26.26	3150	2960	1060	3360
26.28	3980	2900	1200	3030
26.3	3170	2380	1010	3180
26.32	3390	2640	1170	3200
26.34	3060	2400	1080	3090
26.36	3240	2740	1060	3170
26.38	2930	2490	1180	3440
26.4	2850	2670	1060	3830
26.42	2900	2530	1100	3390
26.44	2820	2420	1190	3790
26.46	2780	2130	1200	3820
26.48	2310	2310	1120	3810
26.5	2860	1920	1020	2970
26.52	2320	2380	1070	3000
26.54	2960	2150	1200	2740
26.56	2530	2260	1110	2460
26.58	2580	2340	1210	2120
26.6	2300	1960	1310	1900
26.62	2350	2040	1200	1730
26.64	2160	1960	1050	1600
26.66	2070	1590	990	1420
26.68	2320	1510	1170	1530
26.7	2090	1960	1030	1770
26.72	2110	1710	1050	1640
26.74	2160	1680	1010	1190
26.76	1910	1710	1070	1420
26.78	2130	1460	1140	1470
26.8	1950	1710	1330	1320
26.82	1820	1750	1170	1470
26.84	1690	1400	940	1520
26.86	1680	1370	960	1300
26.88	2020	1550	1140	1250
26.9	1700	1590	960	1520
26.92	1680	1480	1010	1290
26.94	1880	1560	1170	1290
26.96	1470	1430	1060	1120
26.98	1560	1360	990	1090
27	1670	1550	960	1190
27.02	1700	1560	1120	1100
27.04	1330	1190	930	1270
27.06	1470	1380	1060	1280
27.08	1510	1430	890	1370
27.1	1410	1180	1030	1120
27.12	1610	1420	1190	1290
27.14	1560	1330	950	1210
27.16	1350	1320	1200	1220
27.18	1590	1350	990	1230
27.2	1310	1410	1120	1130
27.22	1230	1220	1000	960
27.24	1500	1280	960	1240
27.26	1420	1240	1010	1210
27.28	1190	1200	1170	970
27.3	1360	1260	990	1190
27.32	1310	1110	1030	1120
27.34	1070	1170	860	1210
27.36	1170	1100	960	1130
27.38	1210	1020	1040	1010
27.4	1290	1320	1000	1160
27.42	1220	1120	990	1040
27.44	1070	1170	1030	1130
27.46	1310	1040	1040	1020
27.48	1000	1110	900	1240
27.5	1040	1130	850	950
27.52	1180	1080	950	1110
27.54	1360	1180	1110	1040
27.56	1230	1300	1110	1120
27.58	1180	1150	1010	1010
27.6	1230	1070	960	960
27.62	1280	1150	1070	1180
27.64	1080	1110	1050	1060
27.66	1200	1130	1110	1120
27.68	810	1050	1060	1150
27.7	1290	1100	1030	1030
27.72	1030	1060	1000	980
27.74	1160	1100	900	1070
27.76	1110	870	910	1020
27.78	1010	1280	990	760
27.8	1240	750	1130	1160
27.82	1020	1050	910	1080
27.84	900	1000	940	1140
27.86	1350	1090	1160	1080
27.88	1150	1140	940	1110
27.9	1170	1120	950	1050
27.92	1140	980	990	960
27.94	990	1110	890	1090
27.96	1150	1040	1170	980
27.98	1130	1140	1000	1120
28	1000	1210	1190	880
28.02	1090	1020	990	1140
28.04	1220	1230	1070	1000
28.06	1300	960	990	1050
28.08	1150	1000	990	1160
28.1	950	920	1000	970
28.12	1190	960	990	1030
28.14	1230	1100	1100	1050
28.16	870	1270	1060	1210
28.18	1110	1100	1080	1030
28.2	1130	1180	1110	1080
28.22	920	880	960	940
28.24	1000	1050	1060	890
28.26	1080	1050	1050	980
28.28	920	1090	1000	880
28.3	1060	960	1070	1020
28.32	1070	940	1000	950
28.34	1150	1100	990	1030
28.36	1060	920	1190	1010
28.38	1220	990	1140	1100
28.4	1120	1120	930	920
28.42	1190	1270	1100	1160
28.44	1100	970	1030	930
28.46	1130	1090	950	1080
28.48	1280	1090	1080	1000
28.5	1080	990	1060	1090
28.52	1000	1120	1000	1110
28.54	950	980	890	1070
28.56	1020	1100	1040	1110
28.58	1090	1100	1080	970
28.6	990	990	930	910
28.62	970	1020	870	920
28.64	960	1060	850	810
28.66	970	840	910	870
28.68	990	990	1000	950
28.7	1040	1020	950	1040
28.72	1070	940	880	960
28.74	1020	860	910	1090
28.76	970	1010	990	1240
28.78	800	790	860	1030
28.8	870	930	710	960
28.82	900	1050	980	970
28.84	730	910	920	1000
28.86	1050	870	960	800
28.88	870	820	940	1140
28.9	810	970	1060	830
28.92	910	960	820	750
28.94	740	920	830	890
28.96	850	1020	840	790
28.98	1010	900	750	1090
29	830	930	910	790
29.02	960	1010	1020	1030
29.04	1020	830	1020	1040
29.06	940	890	760	1130
29.08	870	1010	890	1150
29.1	760	900	810	930
29.12	770	900	860	1020
29.14	970	850	830	950
29.16	850	980	840	980
29.18	1010	970	990	960
29.2	790	970	910	930
29.22	820	770	1020	870
29.24	1070	840	620	970
29.26	910	860	890	910
29.28	950	680	850	870
29.3	830	980	740	870
29.32	820	910	880	900
29.34	890	870	1000	970
29.36	890	850	700	860
29.38	910	850	980	830
29.4	850	730	860	900
29.42	780	920	930	880
29.44	790	880	1020	760
29.46	900	890	920	880
29.48	880	910	910	950
29.5	930	850	900	850
29.52	810	930	930	850
29.54	910	1010	490	900
29.56	880	880	840	970
29.58	820	940	940	880
29.6	850	850	780	730
29.62	880	870	1000	970
29.64	880	990	1020	780
29.66	880	840	1010	890
29.68	660	730	760	1020
29.7	850	790	970	860
29.72	970	830	1060	690
29.74	770	960	710	990
29.76	870	900	940	900
29.78	970	920	910	920
29.8	920	760	680	930
29.82	810	1090	880	970
29.84	910	960	1010	960
29.86	850	690	710	910
29.88	910	920	830	860
29.9	840	910	730	930
29.92	890	900	930	780
29.94	1010	850	830	750
29.96	820	670	1030	1010
29.98	830	890	940	1040
30	770	870	960	850
30.02	860	750	800	980
30.04	910	980	990	910
30.06	740	790	930	710
30.08	870	740	1040	710
30.1	980	820	820	930
30.12	890	880	890	920
30.14	920	820	980	860
30.16	800	990	780	1020
30.18	980	880	880	890
30.2	870	920	890	940
30.22	780	700	850	790
30.24	820	930	880	880
30.26	900	830	780	810
30.28	810	770	770	890
30.3	760	820	850	820
30.32	850	890	780	830
30.34	740	710	830	830
30.36	990	830	800	780
30.38	680	790	850	860
30.4	950	780	710	800
30.42	780	790	860	750
30.44	720	890	760	720
30.46	940	790	880	730
30.48	870	690	860	790
30.5	750	690	800	1020
30.52	880	880	750	870
30.54	780	690	840	830
30.56	910	880	810	710
30.58	840	810	770	740
30.6	800	820	960	990
30.62	810	810	840	830
30.64	720	910	940	940
30.66	760	930	700	770
30.68	850	780	870	800
30.7	750	910	740	730
30.72	930	840	830	780
30.74	780	670	1090	940
30.76	820	670	890	930
30.78	780	900	840	750
30.8	830	970	840	830
30.82	850	910	800	770
30.84	930	670	1160	930
30.86	990	830	800	770
30.88	790	870	920	690
30.9	740	760	740	720
30.92	730	790	890	820
30.94	840	720	700	920
30.96	680	910	890	940
30.98	830	720	770	820
31	1050	680	790	840
31.02	1000	750	750	890
31.04	810	770	660	940
31.06	630	740	830	920
31.08	930	790	820	630
31.1	900	790	800	720
31.12	800	890	910	990
31.14	930	850	800	820
31.16	900	740	670	810
31.18	900	850	930	800
31.2	910	730	730	750
31.22	880	920	810	720
31.24	760	860	860	920
31.26	1140	720	650	770
31.28	840	740	830	710
31.3	760	850	810	780
31.32	870	880	850	660
31.34	750	790	920	920
31.36	680	760	880	1090
31.38	800	880	940	820
31.4	820	690	680	750
31.42	750	740	740	820
31.44	840	860	730	830
31.46	700	930	870	930
31.48	750	740	690	770
31.5	870	760	740	780
31.52	760	780	790	910
31.54	760	860	950	650
31.56	840	860	780	820
31.58	840	590	890	710
31.6	690	930	1140	750
31.62	790	730	780	650
31.64	620	890	890	670
31.66	710	810	800	760
31.68	810	940	770	980
31.7	660	950	760	820
31.72	870	780	740	830
31.74	870	660	910	740
31.76	690	740	710	710
31.78	750	690	860	930
31.8	800	820	760	870
31.82	600	820	840	850
31.84	540	780	680	740
31.86	710	910	770	870
31.88	890	740	720	880
31.9	750	720	740	730
31.92	750	750	760	810
31.94	800	810	680	820
31.96	910	620	630	790
31.98	890	640	610	720
32	840	670	670	800
32.02	780	670	810	840
32.04	740	860	650	920
32.06	830	680	810	870
32.08	720	850	920	730
32.1	700	800	790	800
32.12	750	740	730	820
32.14	730	780	700	840
32.16	660	740	700	810
32.18	730	690	820	750
32.2	800	870	890	790
32.22	730	810	790	690
32.24	880	790	780	710
32.26	830	650	920	870
32.28	830	850	770	800
32.3	730	780	760	770
32.32	650	680	720	730
32.34	700	780	800	830
32.36	710	870	620	780
32.38	680	620	810	640
32.4	570	770	800	670
32.42	700	760	690	700
32.44	750	640	840	810
32.46	830	660	700	770
32.48	720	730	840	680
32.5	830	860	810	720
32.52	900	750	740	880
32.54	870	830	860	600
32.56	720	650	670	810
32.58	870	700	650	670
32.6	570	740	740	770
32.62	620	820	690	700
32.64	730	660	870	700
32.66	770	730	620	750
32.68	740	750	850	650
32.7	750	840	760	670
32.72	870	660	690	610
32.74	740	690	730	720
32.76	760	840	780	930
32.78	760	890	610	810
32.8	720	780	750	750
32.82	950	740	690	820
32.84	700	600	730	730
32.86	650	720	730	660
32.88	700	880	830	640
32.9	650	730	750	710
32.92	740	840	670	940
32.94	760	590	740	750
32.96	790	710	870	620
32.98	810	740	890	750
33	700	920	950	860
33.02	640	740	720	810
33.04	720	790	840	840
33.06	790	800	700	760
33.08	780	700	830	830
33.1	700	790	900	720
33.12	780	690	670	690
33.14	660	690	690	780
33.16	750	790	760	730
33.18	600	520	880	740
33.2	710	620	880	790
33.22	740	690	730	880
33.24	650	740	640	640
33.26	780	970	860	730
33.28	770	770	790	710
33.3	730	690	660	630
33.32	560	580	550	580
33.34	650	730	600	670
33.36	690	570	610	660
33.38	670	530	770	730
33.4	670	690	770	690
33.42	720	650	760	680
33.44	790	740	720	590
33.46	650	620	650	830
33.48	620	780	740	670
33.5	740	710	630	750
33.52	560	700	670	660
33.54	640	680	720	640
33.56	690	730	600	710
33.58	620	630	660	680
33.6	690	700	590	760
33.62	740	670	690	600
33.64	670	730	510	730
33.66	580	690	630	750
33.68	590	620	580	610
33.7	630	750	630	740
33.72	560	870	550	670
33.74	690	640	600	700
33.76	710	550	770	600
33.78	510	700	570	680
33.8	750	630	610	710
33.82	630	700	700	570
33.84	820	700	720	690
33.86	670	630	700	680
33.88	700	670	710	640
33.9	680	680	600	640
33.92	670	490	560	570
33.94	670	700	640	520
33.96	580	720	410	540
33.98	710	660	790	700
34	620	850	520	740
34.02	630	640	710	680
34.04	600	640	730	760
34.06	670	600	740	690
34.08	730	730	720	660
34.1	740	620	600	740
34.12	600	580	770	520
34.14	690	740	440	730
34.16	650	850	840	600
34.18	740	530	800	690
34.2	650	620	650	690
34.22	550	740	550	600
34.24	590	520	640	570
34.26	620	720	680	540
34.28	560	760	530	720
34.3	850	570	600	700
34.32	610	610	710	680
34.34	720	540	560	500
34.36	720	650	610	670
34.38	670	690	610	600
34.4	600	670	600	620
34.42	560	700	640	690
34.44	600	590	540	620
34.46	610	610	590	600
34.48	610	500	650	610
34.5	640	710	700	780
34.52	650	510	500	650
34.54	570	620	650	570
34.56	660	650	490	640
34.58	550	680	490	630
34.6	630	690	730	560
34.62	550	580	510	450
34.64	700	620	600	670
34.66	620	640	380	700
34.68	690	620	640	480
34.7	680	590	520	590
34.72	560	710	520	610
34.74	570	600	580	620
34.76	750	640	530	610
34.78	580	600	520	440
34.8	590	560	600	600
34.82	630	580	630	490
34.84	500	620	530	570
34.86	560	650	620	580
34.88	560	560	600	640
34.9	690	550	470	630
34.92	540	630	560	440
34.94	740	730	530	530
34.96	560	580	710	630
34.98	840	510	690	610
35	700	690	690	570
35.02	610	600	650	620
35.04	540	650	530	540
35.06	550	730	700	590
35.08	600	470	620	560
35.1	580	550	500	690
35.12	660	500	570	500
35.14	690	600	570	780
35.16	640	470	710	600
35.18	710	610	530	460
35.2	550	500	520	710
35.22	620	630	660	590
35.24	480	520	700	600
35.26	500	560	670	660
35.28	490	660	720	530
35.3	550	700	640	560
35.32	640	660	520	590
35.34	520	600	630	530
35.36	500	600	600	480
35.38	480	520	510	500
35.4	480	450	590	760
35.42	520	600	600	550
35.44	440	540	490	640
35.46	610	590	400	620
35.48	610	550	670	580
35.5	490	540	590	770
35.52	470	610	570	590
35.54	580	500	530	580
35.56	500	580	510	550
35.58	640	690	490	740
35.6	450	670	660	600
35.62	650	730	520	560
35.64	550	500	610	550
35.66	660	510	440	790
35.68	630	640	570	520
35.7	530	550	580	540
35.72	600	540	590	730
35.74	640	500	620	550
35.76	710	530	590	610
35.78	640	430	560	530
35.8	610	720	600	640
35.82	610	460	530	460
35.84	560	510	550	610
35.86	580	540	490	410
35.88	610	560	500	390
35.9	620	610	580	680
35.92	570	530	580	550
35.94	730	510	480	690
35.96	540	460	480	610
35.98	470	610	500	510
36	570	620	460	610
36.02	600	530	450	530
36.04	580	430	580	640
36.06	540	510	540	530
36.08	490	460	660	610
36.1	420	600	590	460
36.12	610	550	680	580
36.14	410	550	650	690
36.16	610	530	550	680
36.18	550	400	500	460
36.2	450	560	530	560
36.22	560	370	640	480
36.24	610	440	570	560
36.26	500	540	600	540
36.28	560	330	570	720
36.3	570	560	570	550
36.32	660	560	580	530
36.34	440	450	540	370
36.36	570	430	520	620
36.38	600	390	540	450
36.4	550	490	540	490
36.42	360	570	640	430
36.44	440	510	480	630
36.46	510	640	450	540
36.48	460	550	710	540
36.5	570	480	480	480
36.52	610	540	430	470
36.54	520	540	400	430
36.56	620	470	560	570
36.58	460	570	520	530
36.6	440	470	650	640
36.62	490	460	500	540
36.64	540	560	510	520
36.66	630	540	530	630
36.68	480	470	550	600
36.7	610	550	470	440
36.72	550	700	610	510
36.74	620	580	410	470
36.76	450	540	710	560
36.78	400	540	420	550
36.8	510	600	610	490
36.82	480	440	580	570
36.84	650	520	590	500
36.86	490	590	580	640
36.88	590	630	510	690
36.9	390	580	550	570
36.92	510	570	410	500
36.94	490	540	370	490
36.96	560	580	580	440
36.98	600	570	510	730
37	610	690	500	470
37.02	530	480	480	570
37.04	480	720	530	460
37.06	320	490	600	430
37.08	610	580	510	600
37.1	500	560	430	400
37.12	440	440	540	410
37.14	660	670	480	500
37.16	690	600	530	530
37.18	530	550	540	520
37.2	590	500	470	540
37.22	490	520	420	570
37.24	500	590	430	480
37.26	550	550	600	510
37.28	400	550	520	440
37.3	510	610	570	550
37.32	590	420	490	520
37.34	640	530	370	440
37.36	460	530	580	360
37.38	630	670	510	520
37.4	470	430	420	430
37.42	620	510	630	470
37.44	560	560	630	420
37.46	540	400	470	490
37.48	480	450	530	350
37.5	520	330	500	580
37.52	370	580	520	540
37.54	500	490	550	540
37.56	490	450	370	510
37.58	460	520	560	520
37.6	500	470	540	530
37.62	480	550	530	540
37.64	450	560	590	360
37.66	510	440	500	510
37.68	620	440	520	460
37.7	460	480	560	420
37.72	500	480	470	540
37.74	440	470	440	510
37.76	500	510	640	480
37.78	470	540	400	510
37.8	420	410	420	500
37.82	510	450	590	470
37.84	410	390	460	520
37.86	520	490	490	430
37.88	510	590	520	520
37.9	410	490	360	320
37.92	470	470	500	490
37.94	450	430	480	550
37.96	530	510	520	410
37.98	440	480	440	550
38	560	480	490	480
38.02	440	430	340	440
38.04	550	410	370	390
38.06	510	530	430	370
38.08	450	470	490	470
38.1	640	490	470	440
38.12	490	440	390	390
38.14	520	520	500	640
38.16	470	470	460	530
38.18	420	350	450	510
38.2	510	470	470	380
38.22	470	470	500	530
38.24	400	460	400	540
38.26	510	450	330	600
38.28	430	490	440	460
38.3	440	540	450	520
38.32	410	430	480	520
38.34	360	520	570	490
38.36	340	520	410	240
38.38	570	480	460	480
38.4	510	450	450	560
38.42	570	490	560	440
38.44	600	430	440	430
38.46	450	480	510	370
38.48	560	450	440	410
38.5	550	460	580	530
38.52	460	320	550	440
38.54	460	450	520	510
38.56	420	410	510	330
38.58	510	470	480	420
38.6	610	500	500	480
38.62	370	550	410	520
38.64	380	470	460	500
38.66	490	450	530	530
38.68	380	410	550	440
38.7	450	390	390	440
38.72	450	550	550	350
38.74	440	510	440	480
38.76	400	430	400	470
38.78	410	500	550	510
38.8	410	570	590	390
38.82	420	590	440	260
38.84	620	460	350	460
38.86	390	520	430	430
38.88	420	480	330	250
38.9	430	500	370	410
38.92	350	500	450	420
38.94	470	420	370	490
38.96	350	340	510	440
38.98	400	400	350	380
39	510	490	380	340
39.02	490	430	420	490
39.04	580	510	450	470
39.06	460	530	480	590
39.08	510	470	370	420
39.1	500	450	450	470
39.12	520	280	490	360
39.14	450	440	490	570
39.16	420	550	390	530
39.18	500	570	410	470
39.2	360	620	490	510
39.22	470	380	490	520
39.24	390	440	270	500
39.26	400	380	470	590
39.28	460	540	560	420
39.3	440	460	410	450
39.32	400	450	390	470
39.34	470	370	510	430
39.36	370	460	450	440
39.38	470	400	360	570
39.4	440	340	390	470
39.42	610	330	440	420
39.44	390	410	460	540
39.46	430	520	470	430
39.48	510	490	570	500
39.5	410	580	410	440
39.52	430	490	650	500
39.54	370	490	500	490
39.56	370	450	390	570
39.58	580	440	460	430
39.6	290	370	470	410
39.62	490	410	600	420
39.64	390	480	380	480
39.66	350	430	470	400
39.68	430	460	500	380
39.7	540	400	450	530
39.72	380	480	500	460
39.74	430	560	470	450
39.76	510	420	610	360
39.78	500	640	580	390
39.8	450	300	370	370
39.82	430	660	520	420
39.84	430	530	400	540
39.86	480	500	440	380
39.88	410	370	370	390
39.9	430	460	410	510
39.92	450	430	490	500
39.94	520	540	590	390
39.96	580	510	470	510
39.98	550	410	430	430
40	580	560	410	410
40.02	540	460	390	420
40.04	640	500	430	490
40.06	430	510	440	440
40.08	450	440	520	440
40.1	490	450	520	400
40.12	520	430	530	580
40.14	410	420	470	480
40.16	600	390	480	450
40.18	500	410	350	540
40.2	430	430	550	510
40.22	480	470	460	500
40.24	440	640	560	450
40.26	510	340	370	440
40.28	620	410	420	440
40.3	500	410	610	550
40.32	420	500	450	510
40.34	500	490	390	390
40.36	440	400	380	380
40.38	410	620	390	430
40.4	470	510	420	470
40.42	420	420	380	450
40.44	360	470	480	410
40.46	510	440	410	460
40.48	410	530	440	430
40.5	490	520	440	500
40.52	470	510	490	350
40.54	370	470	590	450
40.56	420	410	370	520
40.58	490	470	500	450
40.6	460	550	440	460
40.62	340	450	400	430
40.64	520	510	580	520
40.66	410	370	490	580
40.68	520	520	510	460
40.7	390	570	490	310
40.72	480	410	480	430
40.74	490	390	490	440
40.76	580	490	520	570
40.78	340	430	530	540
40.8	540	360	410	490
40.82	380	600	300	490
40.84	440	400	370	430
40.86	390	430	460	370
40.88	350	470	340	590
40.9	500	400	470	460
40.92	410	460	520	400
40.94	410	470	510	450
40.96	510	440	310	410
40.98	260	500	490	510
41	380	460	380	410
41.02	530	450	460	420
41.04	520	550	420	420
41.06	410	320	400	410
41.08	470	510	570	600
41.1	480	470	380	570
41.12	420	430	470	530
41.14	510	460	540	460
41.16	370	470	460	430
41.18	500	450	340	420
41.2	520	580	420	500
41.22	490	460	610	330
41.24	430	620	430	460
41.26	590	320	300	480
41.28	500	450	440	420
41.3	420	520	410	380
41.32	480	320	360	510
41.34	410	460	400	470
41.36	430	510	490	400
41.38	430	540	450	540
41.4	570	480	380	590
41.42	480	430	340	370
41.44	460	440	390	530
41.46	600	400	420	410
41.48	520	480	390	510
41.5	630	590	380	490
41.52	530	490	520	470
41.54	410	620	440	510
41.56	490	390	540	360
41.58	430	480	480	420
41.6	430	420	490	420
41.62	650	460	520	450
41.64	450	440	500	440
41.66	430	470	460	450
41.68	470	430	520	510
41.7	490	470	430	410
41.72	460	390	590	420
41.74	620	450	460	510
41.76	480	460	470	600
41.78	400	510	600	490
41.8	570	580	390	460
41.82	510	560	630	470
41.84	550	390	400	550
41.86	520	380	390	490
41.88	400	620	500	470
41.9	470	480	440	580
41.92	620	510	590	480
41.94	650	460	440	560
41.96	610	470	440	480
41.98	580	580	400	530
42	400	640	480	620
42.02	640	350	460	600
42.04	510	480	440	550
42.06	590	530	440	440
42.08	480	540	500	690
42.1	720	630	520	680
42.12	650	540	520	380
42.14	530	600	550	700
42.16	600	560	540	560
42.18	580	570	460	710
42.2	550	500	610	610
42.22	670	450	440	670
42.24	590	530	440	570
42.26	450	590	510	680
42.28	540	620	420	660
42.3	710	590	490	780
42.32	640	620	420	690
42.34	680	540	390	660
42.36	540	560	470	690
42.38	620	580	480	740
42.4	630	650	430	760
42.42	590	660	570	720
42.44	550	530	500	750
42.46	650	550	490	740
42.48	530	640	580	690
42.5	770	560	450	710
42.52	750	650	320	790
42.54	710	640	520	750
42.56	620	510	360	790
42.58	650	680	490	940
42.6	720	650	540	710
42.62	910	720	470	580
42.64	600	800	520	780
42.66	730	700	490	790
42.68	640	570	540	560
42.7	680	640	520	830
42.72	740	610	340	620
42.74	780	740	500	760
42.76	750	630	330	830
42.78	690	850	510	830
42.8	920	740	460	840
42.82	660	680	550	840
42.84	810	880	540	830
42.86	740	650	430	620
42.88	600	790	550	710
42.9	660	860	520	780
42.92	700	870	400	720
42.94	750	730	450	760
42.96	720	830	540	700
42.98	540	770	450	790
43	660	810	460	680
43.02	710	800	460	680
43.04	670	970	550	730
43.06	570	770	450	870
43.08	780	740	450	570
43.1	540	730	610	480
43.12	810	980	460	740
43.14	760	730	560	750
43.16	600	890	470	770
43.18	610	860	570	540
43.2	690	820	640	710
43.22	740	660	560	610
43.24	740	650	500	740
43.26	810	680	580	550
43.28	740	650	500	620
43.3	700	710	450	530
43.32	730	670	520	800
43.34	690	690	400	630
43.36	570	560	510	620
43.38	660	680	580	670
43.4	620	640	420	700
43.42	660	640	460	830
43.44	770	570	440	610
43.46	640	700	510	750
43.48	550	590	620	680
43.5	840	610	580	720
43.52	670	640	580	700
43.54	680	610	460	690
43.56	730	540	620	860
43.58	750	700	530	570
43.6	620	610	470	750
43.62	870	580	430	590
43.64	670	570	460	540
43.66	580	670	520	640
43.68	560	560	550	660
43.7	630	530	560	680
43.72	840	680	350	660
43.74	740	570	490	580
43.76	750	470	500	690
43.78	720	670	540	530
43.8	570	530	590	670
43.82	540	460	430	570
43.84	620	520	470	670
43.86	590	580	470	580
43.88	800	620	590	660
43.9	610	680	490	690
43.92	780	630	550	600
43.94	750	480	570	630
43.96	630	460	570	650
43.98	630	570	500	670
44	670	660	490	580
44.02	790	530	500	640
44.04	620	620	470	630
44.06	850	640	470	650
44.08	780	640	570	560
44.1	670	540	540	790
44.12	810	470	420	700
44.14	690	590	420	640
44.16	650	590	450	690
44.18	530	640	500	530
44.2	770	700	490	850
44.22	710	620	470	740
44.24	760	510	480	760
44.26	670	610	540	600
44.28	750	660	390	680
44.3	770	490	370	620
44.32	700	520	410	690
44.34	620	710	490	570
44.36	690	540	490	680
44.38	920	500	500	570
44.4	620	530	520	800
44.42	810	730	530	670
44.44	890	620	570	650
44.46	840	690	370	680
44.48	870	740	380	640
44.5	670	510	370	570
44.52	840	560	480	610
44.54	710	790	480	520
44.56	720	600	410	780
44.58	680	640	530	680
44.6	780	680	450	640
44.62	810	540	530	710
44.64	720	550	580	750
44.66	910	660	340	470
44.68	750	590	280	660
44.7	730	520	450	410
44.72	560	630	580	760
44.74	680	500	550	600
44.76	670	570	460	720
44.78	660	650	450	590
44.8	540	510	440	590
44.82	700	590	300	690
44.84	630	480	530	600
44.86	650	540	440	780
44.88	630	490	380	530
44.9	770	560	490	590
44.92	470	530	420	500
44.94	770	650	400	510
44.96	520	560	430	660
44.98	430	490	390	530
45	560	710	450	550
45.02	750	560	430	530
45.04	670	590	570	650
45.06	570	390	430	420
45.08	590	370	590	520
45.1	600	550	400	470
45.12	560	510	340	570
45.14	510	530	420	600
45.16	650	440	420	550
45.18	390	360	420	580
45.2	570	480	350	510
45.22	520	510	280	460
45.24	570	480	470	500
45.26	530	600	440	680
45.28	770	440	500	630
45.3	630	440	420	580
45.32	620	540	430	570
45.34	640	540	420	490
45.36	650	520	380	620
45.38	640	450	360	530
45.4	460	480	450	500
45.42	660	410	470	640
45.44	480	430	390	580
45.46	660	460	500	500
45.48	550	530	380	540
45.5	640	470	400	470
45.52	490	530	380	590
45.54	500	530	420	470
45.56	680	590	460	470
45.58	600	450	550	660
45.6	580	520	450	460
45.62	520	520	440	430
45.64	710	560	460	520
45.66	520	590	640	400
45.68	720	450	480	520
45.7	430	390	440	510
45.72	440	460	420	490
45.74	560	480	370	630
45.76	470	550	360	500
45.78	710	520	320	540
45.8	610	450	390	450
45.82	720	540	440	540
45.84	720	420	460	470
45.86	390	560	450	690
45.88	590	520	430	570
45.9	690	370	440	520
45.92	450	410	400	480
45.94	590	420	460	570
45.96	540	480	320	510
45.98	510	340	440	510
46	510	550	470	520
46.02	580	480	390	500
46.04	400	490	430	530
46.06	560	470	390	470
46.08	590	490	490	590
46.1	560	470	600	580
46.12	590	430	370	540
46.14	400	490	460	490
46.16	520	630	340	480
46.18	590	360	470	590
46.2	520	420	410	490
46.22	460	320	570	460
46.24	580	460	400	510
46.26	380	570	400	540
46.28	550	440	430	490
46.3	530	520	480	460
46.32	480	410	390	470
46.34	560	490	470	500
46.36	580	450	640	530
46.38	480	440	410	390
46.4	330	400	430	510
46.42	550	530	420	510
46.44	500	420	400	460
46.46	420	400	430	500
46.48	470	540	400	430
46.5	550	390	400	510
46.52	570	330	390	680
46.54	340	510	450	400
46.56	560	420	340	430
46.58	440	470	350	470
46.6	620	400	320	450
46.62	490	530	500	460
46.64	450	380	490	410
46.66	580	410	430	520
46.68	480	560	440	460
46.7	450	560	380	530
46.72	460	410	400	500
46.74	520	520	390	500
46.76	570	440	490	510
46.78	360	360	450	510
46.8	550	520	420	430
46.82	470	540	420	430
46.84	480	420	410	560
46.86	420	370	400	520
46.88	430	340	400	350
46.9	480	510	450	480
46.92	470	440	470	420
46.94	600	550	450	490
46.96	500	430	410	490
46.98	510	530	360	510
47	420	370	460	510
47.02	460	520	380	510
47.04	460	400	510	540
47.06	400	600	540	540
47.08	540	570	460	580
47.1	530	370	340	480
47.12	440	510	400	490
47.14	610	420	410	510
47.16	510	550	590	510
47.18	390	320	470	500
47.2	460	410	380	470
47.22	360	490	420	550
47.24	400	440	510	350
47.26	560	370	540	410
47.28	560	440	510	570
47.3	400	490	480	610
47.32	620	500	400	410
47.34	570	480	460	460
47.36	520	460	360	480
47.38	550	440	400	670
47.4	540	440	380	400
47.42	460	560	380	470
47.44	450	500	470	620
47.46	510	380	540	310
47.48	520	450	420	570
47.5	500	430	450	440
47.52	470	480	420	490
47.54	570	420	470	520
47.56	530	440	510	430
47.58	460	440	380	380
47.6	530	400	350	510
47.62	420	500	470	270
47.64	470	380	450	450
47.66	480	440	360	610
47.68	540	360	380	540
47.7	500	490	410	530
47.72	440	460	460	420
47.74	450	600	410	520
47.76	360	380	380	520
47.78	430	520	460	460
47.8	370	470	310	430
47.82	390	350	470	440
47.84	380	510	370	410
47.86	360	450	410	480
47.88	470	390	560	520
47.9	580	350	310	440
47.92	480	490	380	380
47.94	390	400	470	510
47.96	530	480	400	460
47.98	490	560	310	550
48	450	450	450	510
48.02	570	390	550	460
48.04	440	440	470	500
48.06	420	330	380	340
48.08	400	550	490	400
48.1	440	550	410	520
48.12	460	500	420	440
48.14	410	410	380	420
48.16	460	420	380	550
48.18	360	430	500	430
48.2	440	430	500	490
48.22	290	540	390	450
48.24	490	390	380	450
48.26	320	420	340	490
48.28	490	410	490	500
48.3	390	490	440	390
48.32	370	520	340	420
48.34	470	350	330	430
48.36	470	440	380	370
48.38	450	400	360	530
48.4	370	450	320	590
48.42	380	460	370	510
48.44	430	370	560	380
48.46	410	510	310	420
48.48	540	410	320	430
48.5	510	570	390	500
48.52	460	490	420	510
48.54	460	500	330	410
48.56	460	390	440	330
48.58	550	530	210	280
48.6	470	460	390	530
48.62	440	350	340	420
48.64	300	420	310	440
48.66	430	360	230	490
48.68	410	350	420	360
48.7	380	440	270	370
48.72	340	410	360	490
48.74	450	400	470	500
48.76	520	450	430	470
48.78	450	400	480	530
48.8	510	400	390	470
48.82	500	400	300	390
48.84	490	390	450	450
48.86	500	390	450	400
48.88	430	460	440	300
48.9	510	470	420	570
48.92	360	370	400	530
48.94	500	530	370	530
48.96	390	450	380	460
48.98	440	350	340	560
49	510	550	490	500
49.02	580	480	350	400
49.04	430	360	440	250
49.06	590	510	490	380
49.08	360	340	290	430
49.1	550	400	310	430
49.12	570	500	480	420
49.14	580	390	470	350
49.16	480	440	410	410
49.18	400	380	410	430
49.2	470	440	300	440
49.22	390	380	330	420
49.24	490	370	440	440
49.26	430	410	340	280
49.28	490	430	410	340
49.3	510	400	380	450
49.32	370	480	400	430
49.34	440	470	370	370
49.36	350	530	450	410
49.38	430	420	510	330
49.4	370	510	470	430
49.42	570	440	520	590
49.44	400	420	330	400
49.46	470	380	340	590
49.48	400	430	350	360
49.5	480	440	430	370
49.52	480	390	360	360
49.54	390	480	370	420
49.56	430	430	410	440
49.58	410	400	380	480
49.6	410	410	430	380
49.62	330	410	320	450
49.64	420	430	360	380
49.66	410	430	380	410
49.68	390	410	460	380
49.7	320	430	370	440
49.72	490	460	320	340
49.74	480	470	350	340
49.76	470	390	390	420
49.78	380	400	370	360
49.8	490	420	480	470
49.82	440	480	290	510
49.84	440	540	370	490
49.86	340	460	330	460
49.88	460	370	330	390
49.9	380	510	320	450
49.92	--	340	290	390
49.94	470	450	340	510
49.96	440	300	540	460
[truncated: 502 more rows]

## Sheet: Figure 1c
Wavenumber (cm-1)	CNTs	Co-CNTs-MW
499.481	94.7667	95.2694
501.409	94.9494	95.4646
503.338	95.1334	95.6099
505.266	95.2827	95.7074
507.195	95.4098	95.8182
509.123	95.536	95.942
511.052	95.6132	96.0811
512.98	95.6555	96.2519
514.909	95.7209	96.4493
516.837	95.8013	96.6654
518.766	95.9291	96.8623
520.694	95.9942	97.0749
522.623	96.0772	97.2678
524.551	96.2245	97.4464
526.48	96.4306	97.627
528.408	96.7151	97.8056
530.337	97.0165	97.9799
532.265	97.2592	98.1345
534.194	97.4224	98.2459
536.122	97.5265	98.366
538.051	97.6744	98.4668
539.979	97.7862	98.5595
541.908	97.8325	98.6507
543.836	97.8203	98.6917
545.765	97.8144	98.6454
547.693	97.7922	98.5636
549.622	97.7626	98.4232
551.55	97.7291	98.274
553.479	97.6899	98.1439
555.407	97.6282	97.985
557.336	97.5237	97.8472
559.264	97.3814	97.7561
561.193	97.2243	97.6544
563.121	97.0217	97.5695
565.05	96.8455	97.4648
566.978	96.6842	97.3324
568.907	96.5348	97.1865
570.835	96.3576	96.9856
572.764	96.1437	96.7495
574.692	95.9676	96.5221
576.621	95.8648	96.2743
578.549	95.7815	96.0692
580.478	95.7086	95.92
582.406	95.6193	95.7923
584.335	95.503	95.7073
586.263	95.3985	95.6483
588.192	95.3235	95.569
590.12	95.2344	95.5169
592.049	95.1419	95.4383
593.977	94.9954	95.3634
595.906	94.8518	95.2959
597.834	94.7547	95.2132
599.763	94.6744	95.1499
601.691	94.5981	95.1124
603.62	94.5301	95.0928
605.548	94.5129	95.0573
607.477	94.5436	95.019
609.405	94.5763	95.0236
611.334	94.6214	95.0426
613.262	94.6753	95.0587
615.191	94.748	95.04
617.119	94.8499	95.0094
619.048	94.9764	94.9984
620.976	95.058	95.0127
622.905	95.082	95.0383
624.833	95.0752	95.0793
626.762	95.0812	95.1261
628.69	95.1357	95.1719
630.619	95.1668	95.2357
632.547	95.1954	95.2948
634.476	95.2678	95.3478
636.404	95.3774	95.4278
638.333	95.5258	95.4816
640.261	95.6974	95.5328
642.19	95.8442	95.5981
644.118	95.9636	95.6538
646.047	96.0598	95.7096
647.975	96.166	95.7421
649.904	96.2819	95.7839
651.832	96.3713	95.7933
653.761	96.3817	95.8565
655.689	96.5027	96.1093
657.618	96.9037	96.1769
659.546	97.0816	96.1832
661.475	97.1415	96.1978
663.403	97.1574	96.2195
665.332	97.1553	96.2391
667.26	97.1545	96.2945
669.189	97.1542	96.3619
671.117	97.1488	96.4219
673.046	97.1376	96.4715
674.974	97.1244	96.5156
676.903	97.1531	96.554
678.831	97.3614	96.6022
680.76	97.6706	96.7697
682.688	97.6681	96.986
684.617	97.706	96.9299
686.545	97.7831	96.934
688.474	97.8463	96.9708
690.402	97.8904	97.0111
692.331	97.9513	97.0771
694.259	98.0198	97.1595
696.188	98.1188	97.236
698.116	98.1982	97.3139
700.045	98.2681	97.3635
701.973	98.3232	97.4215
703.902	98.3688	97.4801
705.83	98.4262	97.5521
707.759	98.4806	97.6293
709.687	98.4951	97.6918
711.616	98.461	97.7339
713.544	98.4191	97.7687
715.472	98.4137	97.781
717.401	98.4339	97.7948
719.33	98.4699	97.8226
721.258	98.4896	97.8592
723.187	98.5259	97.8935
725.115	98.5649	97.9337
727.044	98.6043	97.9708
728.972	98.633	98.0334
730.9	98.635	98.1046
732.829	98.624	98.1884
734.758	98.6096	98.2972
736.686	98.5855	98.4057
738.615	98.5591	98.4943
740.543	98.5149	98.5655
742.472	98.4845	98.6005
744.4	98.4751	98.6376
746.328	98.4835	98.676
748.257	98.4767	98.7078
750.186	98.4628	98.7405
752.114	98.4336	98.7728
754.043	98.4146	98.7948
755.971	98.4195	98.8066
757.899	98.4212	98.8161
759.828	98.399	98.8334
761.756	98.3672	98.8426
763.685	98.3207	98.8553
765.614	98.2887	98.8514
767.542	98.2541	98.8288
769.471	98.2136	98.805
771.399	98.1535	98.7962
773.327	98.1001	98.7873
775.256	98.0556	98.7944
777.184	98.0268	98.8141
779.113	97.9965	98.8361
781.042	97.958	98.839
782.97	97.9204	98.8329
784.898	97.89	98.8114
786.827	97.8445	98.7812
788.755	97.7916	98.736
790.684	97.7241	98.7009
792.612	97.6787	98.6484
794.541	97.6515	98.5864
796.47	97.6578	98.5351
798.398	97.6704	98.4862
800.326	97.6762	98.4441
802.255	97.6571	98.4354
804.183	97.635	98.443
806.112	97.6198	98.474
808.04	97.6065	98.5019
809.969	97.5781	98.5246
811.898	97.5547	98.5521
813.826	97.5269	98.5875
815.755	97.5243	98.6132
817.683	97.5275	98.634
819.611	97.5377	98.6516
821.54	97.5413	98.6718
823.468	97.5564	98.6689
825.397	97.567	98.6616
827.325	97.5786	98.6555
829.254	97.577	98.659
831.182	97.5573	98.6533
833.111	97.5352	98.6438
835.039	97.5276	98.614
836.968	97.5036	98.5716
838.896	97.4714	98.5244
840.825	97.4187	98.483
842.753	97.3635	98.4569
844.682	97.3206	98.4184
846.61	97.3041	98.3788
848.539	97.2748	98.3622
850.467	97.2261	98.3304
852.396	97.1566	98.3072
854.324	97.0908	98.285
856.253	97.0365	98.2539
858.181	96.9817	98.221
860.11	96.9177	98.1902
862.038	96.8538	98.1587
863.967	96.7876	98.1137
865.895	96.7371	98.0253
867.824	96.6811	97.9274
869.752	96.613	97.8197
871.681	96.5277	97.7142
873.609	96.4658	97.625
875.538	96.4225	97.5604
877.466	96.3769	97.5009
879.395	96.3144	97.4686
881.323	96.2581	97.4588
883.252	96.2237	97.4629
885.18	96.1985	97.4814
887.109	96.1713	97.5134
889.037	96.1343	97.5316
890.966	96.0677	97.53
892.894	96.0097	97.4939
894.823	95.974	97.4408
896.751	95.9655	97.3898
898.68	95.9391	97.3605
900.608	95.8929	97.3292
902.537	95.862	97.299
904.465	95.8491	97.2714
906.394	95.8455	97.2447
908.322	95.8435	97.2242
910.251	95.8277	97.2048
912.179	95.8071	97.176
914.108	95.7923	97.167
916.036	95.781	97.1447
917.965	95.7536	97.1086
919.893	95.7191	97.0768
921.822	95.6805	97.0437
923.75	95.6721	97.0074
925.679	95.6798	96.9833
927.607	95.6707	96.966
929.536	95.6579	96.9699
931.464	95.6441	96.9761
933.393	95.6331	96.9723
935.321	95.6365	96.9674
937.25	95.633	96.9513
939.178	95.6139	96.9265
941.107	95.5901	96.9175
943.035	95.5793	96.8821
944.964	95.5742	96.8303
946.892	95.5701	96.7789
948.821	95.5461	96.7158
950.749	95.516	96.6528
952.678	95.4814	96.6108
954.606	95.4342	96.5802
956.535	95.3747	96.568
958.463	95.2989	96.5466
960.392	95.2175	96.5133
962.32	95.1573	96.4791
964.249	95.1061	96.4389
966.177	95.0572	96.3788
968.106	94.9971	96.3198
970.034	94.9429	96.2559
971.963	94.8942	96.1902
973.891	94.8545	96.114
975.82	94.8031	96.0358
977.748	94.731	95.9573
979.677	94.6432	95.882
981.605	94.5566	95.801
983.534	94.478	95.7235
985.462	94.4131	95.6398
987.391	94.3318	95.5549
989.319	94.2376	95.4636
991.248	94.145	95.3742
993.176	94.0732	95.2847
995.105	93.996	95.2028
997.033	93.9264	95.1171
998.962	93.853	95.0334
1000.89	93.7774	94.9478
1002.82	93.7089	94.8661
1004.75	93.6405	94.7804
1006.68	93.5604	94.6929
1008.6	93.4781	94.6004
1010.53	93.3734	94.5065
1012.46	93.2804	94.4061
1014.39	93.1968	94.301
1016.32	93.1106	94.1722
1018.25	93.0093	94.0396
1020.17	92.9056	93.8968
1022.1	92.7929	93.755
1024.03	92.6963	93.6196
1025.96	92.5981	93.4798
1027.89	92.5022	93.335
1029.82	92.4019	93.2116
1031.75	92.2991	93.0969
1033.67	92.1937	93.0049
1035.6	92.0998	92.9269
1037.53	91.9933	92.8487
1039.46	91.8882	92.7581
1041.39	91.7745	92.6737
1043.32	91.6676	92.5984
1045.25	91.554	92.5207
1047.17	91.4382	92.4326
1049.1	91.3154	92.3478
1051.03	91.2105	92.2566
1052.96	91.106	92.1609
1054.89	91.0084	92.0665
1056.82	90.9009	91.9784
1058.74	90.7811	91.8846
1060.67	90.6603	91.7997
1062.6	90.5568	91.7165
1064.53	90.4657	91.6386
1066.46	90.3943	91.5504
1068.39	90.3	91.4762
1070.32	90.2131	91.4189
1072.24	90.1462	91.3603
1074.17	90.1008	91.2899
1076.1	90.0576	91.2314
1078.03	90.017	91.1877
1079.96	89.9723	91.1692
1081.89	89.9327	91.1524
1083.82	89.8963	91.1431
1085.74	89.8755	91.1396
1087.67	89.8621	91.1294
1089.6	89.8577	91.1167
1091.53	89.8547	91.1185
1093.46	89.8609	91.1179
1095.39	89.8591	91.1255
1097.32	89.8532	91.1299
1099.24	89.8343	91.1257
1101.17	89.8341	91.1264
1103.1	89.8464	91.1439
1105.03	89.8528	91.1565
1106.96	89.8462	91.1833
1108.89	89.8389	91.2247
1110.82	89.8381	91.284
1112.74	89.8641	91.3407
1114.67	89.9005	91.3951
1116.6	89.9322	91.4441
1118.53	89.9312	91.4941
1120.46	89.9028	91.5445
1122.39	89.8771	91.6029
1124.31	89.8881	91.6495
1126.24	89.9068	91.7019
1128.17	89.9391	91.7603
1130.1	89.9895	91.8195
1132.03	90.0618	91.8778
1133.96	90.1535	91.9438
1135.88	90.2456	92.0205
1137.81	90.3318	92.1051
1139.74	90.4107	92.1743
1141.67	90.4467	92.2392
1143.6	90.4631	92.2839
1145.53	90.4788	92.3195
1147.46	90.5017	92.3626
1149.38	90.5264	92.4183
1151.31	90.567	92.471
1153.24	90.6202	92.5262
1155.17	90.6736	92.5737
1157.1	90.7126	92.6253
1159.03	90.7493	92.6783
1160.96	90.7986	92.7344
1162.88	90.8619	92.7911
1164.81	90.9181	92.8545
1166.74	90.9761	92.9069
1168.67	91.0306	92.9664
1170.6	91.1028	93.0257
1172.53	91.1812	93.0877
1174.45	91.2669	93.1621
1176.38	91.3536	93.2409
1178.31	91.4333	93.3177
1180.24	91.513	93.4027
1182.17	91.6086	93.4778
1184.1	91.7001	93.5566
1186.03	91.7911	93.6414
1187.95	91.8776	93.7369
1189.88	91.9771	93.8271
1191.81	92.0872	93.9209
1193.74	92.2064	94.0155
1195.67	92.315	94.1064
1197.6	92.4197	94.1913
1199.53	92.5183	94.2788
1201.45	92.6229	94.3612
1203.38	92.7269	94.4508
1205.31	92.8351	94.5434
1207.24	92.9423	94.6401
1209.17	93.0594	94.7298
1211.1	93.1811	94.8318
1213.03	93.3179	94.9393
1214.95	93.4538	95.057
1216.88	93.5915	95.1747
1218.81	93.7269	95.2988
1220.74	93.8699	95.4244
1222.67	94.0131	95.5392
1224.6	94.1599	95.6451
1226.52	94.291	95.7489
1228.45	94.4253	95.841
1230.38	94.5679	95.9523
1232.31	94.7211	96.0604
1234.24	94.8671	96.1683
1236.17	95.0144	96.28
1238.1	95.1568	96.393
1240.02	95.3073	96.5047
1241.95	95.4595	96.6193
1243.88	95.6238	96.7227
1245.81	95.7781	96.8212
1247.74	95.9274	96.9035
1249.67	96.0668	96.9608
1251.6	96.2094	96.9968
1253.52	96.345	97.0267
1255.45	96.4691	97.0469
1257.38	96.5684	97.0883
1259.31	96.6615	97.1379
1261.24	96.7389	97.1919
1263.17	96.8073	97.2584
1265.09	96.8688	97.3337
1267.02	96.9297	97.4025
1268.95	96.9769	97.4741
1270.88	97.028	97.5493
1272.81	97.0724	97.6358
1274.74	97.1121	97.704
1276.66	97.1424	97.7528
1278.59	97.1719	97.7857
1280.52	97.202	97.8141
1282.45	97.237	97.8384
1284.38	97.2578	97.8633
1286.31	97.2751	97.877
1288.24	97.2838	97.8858
1290.16	97.2914	97.8927
1292.09	97.3008	97.8943
1294.02	97.318	97.8734
1295.95	97.324	97.8553
1297.88	97.3268	97.8393
1299.81	97.3212	97.8291
1301.74	97.3269	97.8121
1303.66	97.3183	97.7932
1305.59	97.3001	97.7675
1307.52	97.2853	97.7441
1309.45	97.2668	97.7107
1311.38	97.2309	97.6808
1313.31	97.2019	97.6517
1315.23	97.166	97.6264
1317.16	97.1339	97.5979
1319.09	97.1025	97.5776
1321.02	97.0864	97.5471
1322.95	97.059	97.5258
1324.88	97.0439	97.5251
1326.81	97.0513	97.5594
1328.73	97.1078	97.5656
1330.66	97.141	97.5574
1332.59	97.1406	97.5412
1334.52	97.1204	97.5181
1336.45	97.0876	97.4831
1338.38	97.0337	97.449
1340.31	96.9811	97.4136
1342.23	96.93	97.3872
1344.16	96.8867	97.3441
1346.09	96.8162	97.2916
1348.02	96.7639	97.2685
1349.95	96.792	97.3197
1351.88	96.8846	97.3448
1353.81	96.8667	97.3537
1355.73	96.819	97.3285
1357.66	96.7854	97.2742
1359.59	96.7302	97.2375
1361.52	96.7038	97.2563
1363.45	96.7416	97.2305
1365.38	96.7203	97.1936
1367.31	96.6852	97.1577
1369.23	96.6394	97.1306
1371.16	96.6202	97.0335
1373.09	96.5619	96.9491
1375.02	96.4768	96.9197
1376.95	96.3123	96.8425
1378.88	96.1061	96.6744
1380.8	95.9231	96.6233
1382.73	95.8871	96.6244
1384.66	95.9663	96.6249
1386.59	96.0969	96.719
1388.52	96.2368	96.7688
1390.45	96.3343	96.7805
1392.38	96.4636	96.8493
1394.3	96.6184	96.8753
1396.23	96.6456	96.8727
1398.16	96.6534	96.8225
1400.09	96.6416	96.7677
1402.02	96.5497	96.651
1403.95	96.4578	96.5021
1405.88	96.5061	96.5508
1407.8	96.7338	96.6074
1409.73	96.853	96.5651
1411.66	96.8941	96.5297
1413.59	96.8697	96.4395
1415.52	96.819	96.3134
1417.45	96.8186	96.2642
1419.37	96.7912	96.1674
1421.3	96.7059	95.9826
1423.23	96.5804	96.0124
1425.16	96.6693	96.0094
1427.09	96.6934	95.904
1429.02	96.7008	95.81
1430.94	96.8252	95.7959
1432.87	96.7458	95.8803
1434.8	96.6565	95.8872
1436.73	96.7001	95.856
1438.66	96.6409	95.8422
1440.59	96.6194	95.7201
1442.52	96.5085	95.8063
1444.44	96.5358	96.1206
1446.37	96.9235	96.2233
1448.3	97.2485	96.2206
1450.23	97.1494	96.3779
1452.16	97.0061	96.4628
1454.09	97.0095	96.3972
1456.02	96.8803	96.2586
1457.94	96.671	96.1973
1459.87	96.6287	96.315
1461.8	96.7064	96.3965
1463.73	96.6879	96.3866
1465.66	96.6699	96.321
1467.59	96.821	96.3206
1469.52	97.0558	96.5341
1471.44	96.924	96.757
1473.37	96.7189	96.7294
1475.3	96.7035	96.7764
1477.23	96.8109	97.0396
1479.16	96.8572	97.1888
1481.09	96.7749	97.1217
1483.02	96.8153	97.1974
1484.94	97.0976	97.4454
1486.87	97.2313	97.6569
1488.8	97.2591	97.5847
1490.73	97.0638	97.4164
1492.66	96.8169	97.5075
1494.59	96.9186	97.7737
1496.51	97.1843	97.7666
1498.44	97.222	97.6868
1500.37	97.2358	97.6068
1502.3	97.1513	97.6182
1504.23	96.9291	97.6716
1506.16	96.821	97.5139
1508.09	96.82	97.6135
1510.01	97.0006	97.7497
1511.94	96.9287	97.7428
1513.87	96.7125	97.6449
1515.8	96.6481	97.4296
1517.73	96.8594	97.2594
1519.66	96.8522	97.5338
1521.59	96.6885	97.6557
1523.51	96.5543	97.2976
1525.44	96.183	97.1939
1527.37	96.1542	97.337
1529.3	96.4855	97.4227
1531.23	96.6263	97.4767
1533.16	96.8517	97.3994
1535.08	96.6974	97.3875
1537.01	96.441	97.2224
1538.94	96.2389	96.9886
1540.87	95.8808	96.8024
1542.8	95.6019	96.446
1544.73	95.386	96.4052
1546.65	95.4081	96.8122
1548.58	95.7275	96.6981
1550.51	95.9052	96.4472
1552.44	96.0195	96.5123
1554.37	95.8022	96.5969
1556.3	95.5251	96.6026
1558.23	95.38	96.4972
1560.15	95.142	96.1774
1562.08	94.8213	96.0611
1564.01	94.7038	96.09
1565.94	94.8256	95.9076
1567.87	94.8029	95.8093
1569.8	95.1866	95.7715
1571.73	95.5254	96.0792
1573.65	95.2726	96.3248
1575.58	95.1647	96.1135
1577.51	95.1642	96.0461
1579.44	95.2198	96.0603
1581.37	95.4397	96.1315
1583.3	95.4899	96.3259
1585.22	95.5699	96.3501
1587.15	95.9227	96.4035
1589.08	96.2111	96.6882
1591.01	96.2761	96.8813
1592.94	96.3988	96.8675
1594.87	96.4844	96.9318
1596.8	96.5734	96.9917
1598.72	96.6275	97.0007
1600.65	96.6233	96.9004
1602.58	96.498	96.9766
1604.51	96.5734	97.1012
1606.44	96.6983	96.9984
1608.37	96.5315	96.8829
1610.3	96.3229	96.8636
1612.22	96.2568	96.742
1614.15	96.0864	96.6401
1616.08	95.9137	96.5313
1618.01	95.7321	96.3139
1619.94	95.4527	96.0683
1621.87	95.1304	96.1269
1623.8	95.1425	96.2089
1625.72	95.2434	96.0956
1627.65	95.3541	95.98
1629.58	95.3299	95.981
1631.51	95.0182	95.9607
1633.44	94.9623	96.0194
1635.37	95.3177	96.088
1637.29	95.3882	95.9988
1639.22	95.2562	96.2761
1641.15	95.6719	96.6841
1643.08	96.1047	96.6867
1645.01	96.2072	96.5414
1646.94	96.4445	96.5067
1648.87	96.4572	96.8059
1650.79	96.3993	96.9356
1652.72	96.3867	96.7443
1654.65	96.2015	96.6794
1656.58	96.3072	96.7879
1658.51	96.7665	96.9252
1660.44	96.8165	97.1311
1662.37	96.9043	97.2814
1664.29	97.7559	97.3443
1666.22	98.0504	97.7957
1668.15	97.8228	97.8561
1670.08	97.6148	97.8653
1672.01	97.8413	98.1279
1673.94	98.3203	98.1712
1675.86	98.3161	98.2621
1677.79	98.1751	98.2174
1679.72	98.2014	97.9722
1681.65	98.1539	98.0902
1683.58	98.1534	98.2681
1685.51	98.2573	98.2399
1687.43	98.4122	98.5987
1689.36	98.6845	98.6808
1691.29	98.5734	98.528
1693.22	98.5191	98.4837
1695.15	98.8547	98.4425
1697.08	98.941	98.6303
1699.01	98.5906	98.6476
1700.93	98.3073	98.3963
1702.86	98.043	98.3787
1704.79	97.9517	98.5197
1706.72	98.3688	98.4691
1708.65	98.4976	98.5221
1710.58	98.5339	98.546
1712.51	98.8197	98.5835
1714.43	98.5594	98.7602
1716.36	98.475	98.5327
1718.29	98.4359	98.4384
1720.22	98.2426	98.642
1722.15	98.3986	98.7455
1724.08	98.5755	98.5932
1726.01	98.5544	98.5888
1727.93	98.8259	98.6686
1729.86	99.0827	98.8454
1731.79	98.9572	98.9808
1733.72	98.7671	98.8376
1735.65	98.6478	98.7427
1737.58	98.5402	98.82
1739.51	98.5838	98.7715
1741.43	98.5689	98.6474
1743.36	98.5097	98.6534
1745.29	98.8298	98.6569
1747.22	98.8286	98.8935
1749.15	98.6593	99.0041
1751.08	98.8395	98.8304
1753	98.7906	98.828
1754.93	98.6965	98.7832
1756.86	98.6612	98.7001
1758.79	98.6747	98.8108
1760.72	98.9858	98.9184
1762.65	99.238	98.9728
1764.58	99.1585	99.0092
1766.5	99.0102	98.938
1768.43	99.0262	98.863
1770.36	98.9527	98.8747
1772.29	98.9328	98.8479
1774.22	98.9651	98.8148
1776.15	98.7618	98.7633
1778.08	98.6171	98.7132
1780	98.7262	98.7967
1781.93	98.9438	98.8274
1783.86	99.1537	98.8442
1785.79	99.1208	98.9965
1787.72	99.0315	99.0334
1789.65	99.0493	98.9693
1791.57	99.0738	98.9137
1793.5	99.0349	98.8801
1795.43	98.9645	98.8478
1797.36	98.9324	98.8496
1799.29	98.8704	98.8587
1801.22	98.8774	98.7726
1803.14	98.9852	98.7687
1805.07	99.0501	98.8786
1807	98.9522	98.9227
1808.93	98.906	98.8157
1810.86	98.8719	98.8297
1812.79	98.9417	98.883
1814.72	98.933	98.9301
1816.64	98.8928	99.0138
1818.57	98.9992	99.0314
1820.5	99.0661	99.0022
1822.43	99.0585	99.0159
1824.36	99.0265	99.0472
1826.29	98.9681	99.0192
1828.22	98.9113	98.9161
1830.14	98.7893	98.9801
1832.07	98.844	99.0509
1834	98.9278	99.0234
1835.93	98.981	98.9889
1837.86	98.9798	99.0066
1839.79	98.9713	98.996
1841.71	99.0481	98.9969
1843.64	98.9787	99.0655
1845.57	98.8927	99.0212
1847.5	98.8516	98.9702
1849.43	98.8019	98.9446
1851.36	98.7192	98.8954
1853.29	98.6649	98.8521
1855.21	98.8172	98.95
1857.14	99.0134	99.1601
1859.07	99.0771	99.2059
1861	99.0667	99.15
1862.93	99.0301	99.12
1864.86	99.0049	99.087
1866.79	98.9857	99.0674
1868.71	98.9731	99.0473
1870.64	98.9494	99.0363
1872.57	98.9274	99.006
1874.5	98.8812	98.9798
1876.43	98.855	99.0019
1878.36	98.9671	98.9984
1880.29	99.1054	99.0469
1882.21	99.1299	99.1681
1884.14	99.0977	99.1826
1886.07	99.0765	99.1351
1888	99.0399	99.1203
1889.93	99.0057	99.1042
1891.86	98.9639	99.0964
1893.79	98.9229	99.0913
1895.71	98.8962	99.105
1897.64	98.9017	99.1176
1899.57	98.9408	99.1055
1901.5	98.9976	99.0853
1903.43	98.956	99.1399
1905.36	98.9979	99.1741
1907.28	99.0952	99.1671
1909.21	99.0835	99.2036
1911.14	99.0883	99.2146
1913.07	99.0846	99.1986
1915	99.0436	99.1817
1916.93	99.0006	99.1627
1918.86	98.9696	99.1575
1920.78	98.9601	99.1574
1922.71	98.9296	99.1624
1924.64	98.8816	99.142
1926.57	98.8408	99.0927
1928.5	98.8598	99.0978
1930.43	98.929	99.1748
1932.36	98.9405	99.2143
1934.28	98.9728	99.1984
1936.21	98.9758	99.222
1938.14	98.9497	99.219
1940.07	98.9348	99.1955
1942	98.9227	99.1879
1943.93	98.9161	99.1767
1945.85	98.9092	99.1648
1947.78	98.9068	99.151
1949.71	98.903	99.1287
1951.64	98.9005	99.1091
1953.57	98.9461	99.1305
1955.5	98.998	99.1847
1957.42	99.0096	99.2031
1959.35	99.0088	99.1991
1961.28	98.9939	99.2078
1963.21	98.983	99.2089
1965.14	98.9721	99.2102
1967.07	98.9686	99.2057
1969	98.9581	99.2044
1970.92	98.9513	99.1905
1972.85	98.9434	99.1724
1974.78	98.9393	99.1541
1976.71	98.9461	99.1467
1978.64	98.9805	99.1815
1980.57	99.015	99.2245
1982.5	99.0228	99.2269
1984.42	99.0182	99.2269
1986.35	99.0204	99.2341
1988.28	99.0179	99.2408
1990.21	99.006	99.242
1992.14	98.9834	99.2419
1994.07	98.9707	99.2375
1995.99	98.9599	99.2306
1997.92	98.9541	99.2167
1999.85	98.9474	99.2053
2001.78	98.9455	99.2067
2003.71	98.9623	99.2382
2005.64	98.9698	99.2746
2007.57	98.9625	99.281
2009.49	98.9572	99.2791
2011.42	98.9435	99.286
2013.35	98.9356	99.2882
2015.28	98.9313	99.2896
2017.21	98.9312	99.2881
2019.14	98.9248	99.2891
2021.07	98.9224	99.2898
2022.99	98.9205	99.2902
2024.92	98.9244	99.2834
2026.85	98.9295	99.2844
2028.78	98.9444	99.2918
2030.71	98.9398	99.3055
2032.64	98.9295	99.3077
2034.57	98.9289	99.3074
2036.49	98.9404	99.3056
2038.42	98.9416	99.3068
2040.35	98.9399	99.303
2042.28	98.9327	99.3015
2044.21	98.9354	99.3007
2046.14	98.9448	99.303
2048.06	98.9556	99.3039
2049.99	98.9525	99.3057
2051.92	98.9606	99.3059
2053.85	98.9738	99.3095
2055.78	98.9819	99.3051
2057.71	98.9874	99.2964
2059.64	98.9934	99.2928
2061.56	98.996	99.2951
2063.49	99.0013	99.298
2065.42	99.0064	99.3067
2067.35	99.0181	99.3092
2069.28	99.0199	99.3115
2071.21	99.0173	99.3118
2073.14	99.0129	99.3119
2075.06	99.0181	99.3151
2076.99	99.0217	99.3218
2078.92	99.0172	99.3222
2080.85	99.0046	99.3182
2082.78	99.0004	99.3082
2084.71	98.994	99.3028
2086.63	98.9927	99.3015
2088.56	98.9917	99.3031
2090.49	98.9883	99.304
2092.42	98.9792	99.3073
2094.35	98.9772	99.3044
2096.28	98.9745	99.2958
2098.2	98.9681	99.2875
2100.13	98.9526	99.2852
2102.06	98.9433	99.2862
2103.99	98.9367	99.2961
2105.92	98.9332	99.2998
2107.85	98.9268	99.3041
2109.78	98.9303	99.3138
2111.7	98.9332	99.326
2113.63	98.9437	99.333
2115.56	98.9536	99.339
2117.49	98.9588	99.3373
2119.42	98.9523	99.3321
2121.35	98.9369	99.3244
2123.28	98.9226	99.3168
2125.2	98.924	99.3062
2127.13	98.92	99.2966
2129.06	98.9137	99.2887
2130.99	98.9099	99.295
2132.92	98.9129	99.2989
2134.85	98.9182	99.2997
2136.78	98.9278	99.3072
2138.7	98.9324	99.3153
2140.63	98.9352	99.3213
2142.56	98.9323	99.3278
2144.49	98.9334	99.3252
2146.42	98.9407	99.3261
2148.35	98.9471	99.3247
2150.28	98.9443	99.3225
2152.2	98.9492	99.317
2154.13	98.9521	99.3145
2156.06	98.9541	99.3135
2157.99	98.9463	99.3177
2159.92	98.9335	99.3172
2161.85	98.924	99.3114
2163.77	98.9208	99.3048
2165.7	98.9186	99.295
2167.63	98.9213	99.2821
2169.56	98.919	99.2795
2171.49	98.9185	99.2807
2173.42	98.9238	99.2872
2175.34	98.9394	99.2899
2177.27	98.9539	99.2948
2179.2	98.963	99.3019
2181.13	98.9649	99.3151
2183.06	98.9698	99.3281
2184.99	98.98	99.3373
2186.92	98.9947	99.3462
2188.84	99.0019	99.3537
2190.77	99.0076	99.3508
2192.7	99.0075	99.3487
2194.63	99.0049	99.3478
2196.56	98.9962	99.352
2198.49	98.9832	99.3542
2200.42	98.9607	99.3569
2202.34	98.9381	99.3578
2204.27	98.921	99.3543
2206.2	98.9102	99.3472
2208.13	98.9018	99.3483
2210.06	98.8974	99.3488
2211.99	98.8954	99.3526
2213.91	98.914	99.3569
2215.84	98.9352	99.3636
2217.77	98.9487	99.3664
2219.7	98.9568	99.3729
2221.63	98.9625	99.3765
2223.56	98.9667	99.3816
2225.49	98.9739	99.3961
2227.41	98.9779	99.417
2229.34	98.98	99.4343
2231.27	98.9751	99.4465
2233.2	98.975	99.4487
2235.13	98.978	99.4514
2237.06	98.985	99.4535
2238.99	98.9821	99.4573
2240.91	98.9729	99.456
2242.84	98.9643	99.4514
2244.77	98.9646	99.4408
2246.7	98.9671	99.4317
2248.63	98.9711	99.428
2250.56	98.9818	99.4323
2252.49	98.9989	99.4403
2254.41	99.0149	99.4511
2256.34	99.0323	99.4549
2258.27	99.0324	99.459
2260.2	99.0265	99.4643
2262.13	99.0226	99.4658
2264.06	99.0298	99.4642
2265.99	99.0341	99.4627
2267.91	99.0336	99.4582
2269.84	99.0236	99.4486
2271.77	99.0089	99.4387
2273.7	98.9968	99.4296
2275.63	98.9886	99.4207
2277.56	98.9798	99.4119
2279.48	98.9756	99.4052
2281.41	98.973	99.4048
2283.34	98.9861	99.399
2285.27	99.0151	99.3977
2287.2	99.0553	99.4022
2289.13	99.0865	99.4015
2291.05	99.1074	99.4009
2292.98	99.1196	99.4002
2294.91	99.1221	99.3994
2296.84	99.1195	99.3987
2298.77	99.1171	99.3979
2300.7	99.1129	99.397
2302.63	99.1128	99.3962
2304.55	99.1123	99.3952
2306.48	99.1118	99.3943
2308.41	99.1112	99.3933
2310.34	99.1105	99.3923
2312.27	99.1099	99.3913
2314.2	99.1091	99.3902
2316.12	99.1083	99.3891
2318.05	99.1075	99.388
2319.98	99.1066	99.3868
2321.91	99.1057	99.3856
2323.84	99.1047	99.3844
2325.77	99.1037	99.3832
2327.7	99.1026	99.3819
2329.62	99.1015	99.3805
2331.55	99.1003	99.3792
2333.48	99.0991	99.3778
2335.41	99.0978	99.3764
2337.34	99.0965	99.3749
2339.27	99.0951	99.3734
2341.2	99.0937	99.3719
2343.12	99.0922	99.3703
2345.05	99.0907	99.3687
2346.98	99.0892	99.3671
2348.91	99.0875	99.3655
2350.84	99.0859	99.3638
2352.77	99.0841	99.362
2354.7	99.0824	99.3603
2356.62	99.0806	99.3585
2358.55	99.0787	99.3567
2360.48	99.0768	99.3548
2362.41	99.0748	99.3529
2364.34	99.0728	99.351
2366.27	99.0707	99.3491
2368.2	99.0686	99.3471
2370.12	99.0665	99.3451
2372.05	99.0643	99.343
2373.98	99.062	99.3409
2375.91	99.0597	99.3388
2377.84	99.0573	99.3367
2379.77	99.0549	99.3345
2381.7	99.0525	99.3323
2383.62	99.05	99.33
2385.55	99.0474	99.3277
2387.48	99.0448	99.3254
2389.41	99.0422	99.3231
2391.34	99.0394	99.3207
2393.27	99.0367	99.3183
2395.19	99.0339	99.3158
2397.12	99.031	99.3133
2399.05	99.0281	99.3109
2400.98	99.0252	99.3083
2402.91	99.0222	99.3057
2404.84	99.0203	99.3031
2406.76	99.0179	99.2939
2408.69	99.0121	99.2907
2410.62	99.0055	99.2998
2412.55	98.9998	99.3063
2414.48	98.9989	99.3032
2416.41	98.9951	99.3004
2418.34	98.9937	99.298
2420.26	98.9931	99.3021
2422.19	98.9917	99.3066
2424.12	98.9847	99.3055
2426.05	98.9695	99.3014
2427.98	98.9544	99.2964
2429.91	98.9489	99.2904
2431.84	98.9538	99.2906
2433.76	98.9662	99.2906
2435.69	98.9798	99.2986
2437.62	98.9961	99.3067
2439.55	99.0087	99.3041
2441.48	99.0296	99.2988
2443.41	99.0535	99.299
2445.34	99.0717	99.2981
2447.26	99.0754	99.3071
2449.19	99.0699	99.31
2451.12	99.0736	99.3045
2453.05	99.0918	99.3027
2454.98	99.1102	99.3042
2456.91	99.1184	99.2991
2458.83	99.1176	99.3003
2460.76	99.1233	99.3069
2462.69	99.1242	99.3131
2464.62	99.1183	99.3119
2466.55	99.1054	99.3076
2468.48	99.09	99.3023
2470.41	99.0737	99.2997
2472.33	99.0621	99.2973
2474.26	99.0589	99.3009
2476.19	99.0597	99.3036
2478.12	99.0581	99.3043
2480.05	99.0652	99.3066
2481.98	99.0801	99.3107
2483.91	99.1049	99.3081
2485.83	99.1175	99.311
2487.76	99.1222	99.3169
2489.69	99.1259	99.3165
2491.62	99.1297	99.3088
2493.55	99.1263	99.305
2495.48	99.1187	99.2989
2497.41	99.1086	99.2945
2499.33	99.1022	99.2959
2501.26	99.0992	99.3056
2503.19	99.1036	99.3214
2505.12	99.1005	99.3393
2507.05	99.099	99.3506
2508.97	99.1056	99.3605
2510.9	99.1256	99.3599
2512.83	99.1453	99.3623
2514.76	99.1565	99.3681
2516.69	99.1591	99.3665
2518.62	99.1689	99.3646
2520.55	99.1861	99.3643
2522.47	99.208	99.3551
2524.4	99.2224	99.3519
2526.33	99.229	99.3545
2528.26	99.226	99.3585
2530.19	99.2285	99.3625
2532.12	99.2416	99.3666
2534.05	99.2613	99.3608
2535.97	99.2709	99.3508
2537.9	99.2734	99.3426
2539.83	99.2714	99.3437
2541.76	99.2778	99.3417
2543.69	99.2782	99.3403
2545.62	99.2726	99.3442
2547.55	99.2639	99.3498
2549.47	99.2577	99.356
2551.4	99.2496	99.3669
2553.33	99.2376	99.3743
2555.26	99.2244	99.3795
2557.19	99.2163	99.375
2559.12	99.2089	99.3674
2561.05	99.2147	99.3578
2562.97	99.2237	99.3435
2564.9	99.2283	99.3314
2566.83	99.2195	99.3216
2568.76	99.2173	99.3125
2570.69	99.2211	99.314
2572.62	99.2229	99.3132
2574.54	99.2139	99.3123
2576.47	99.1954	99.3127
2578.4	99.1695	99.3104
2580.33	99.1442	99.3099
2582.26	99.1251	99.3147
2584.19	99.1193	99.3127
2586.11	99.111	99.3117
2588.04	99.1025	99.3142
2589.97	99.0951	99.3179
2591.9	99.1012	99.3205
2593.83	99.1097	99.3183
2595.76	99.1164	99.3106
2597.69	99.1222	99.3094
2599.61	99.1331	99.3027
2601.54	99.135	99.2907
2603.47	99.1303	99.2764
2605.4	99.1231	99.2649
2607.33	99.1187	99.2614
2609.26	99.1179	99.266
2611.19	99.1235	99.2657
2613.11	99.1228	99.2626
2615.04	99.1257	99.2604
2616.97	99.1275	99.2622
2618.9	99.1342	99.2546
2620.83	99.1434	99.2464
2622.76	99.1571	99.2415
2624.68	99.1623	99.2369
2626.61	99.1593	99.2298
2628.54	99.159	99.2274
2630.47	99.169	99.2253
2632.4	99.1773	99.2264
2634.33	99.1817	99.2209
2636.26	99.1785	99.2164
2638.18	99.1756	99.2149
2640.11	99.1755	99.2149
2642.04	99.1788	99.2127
2643.97	99.1714	99.204
2645.9	99.1585	99.1887
2647.83	99.1447	99.1839
2649.76	99.1439	99.1814
2651.68	99.1603	99.1761
2653.61	99.17	99.1756
2655.54	99.1652	99.1833
2657.47	99.1606	99.1886
2659.4	99.1545	99.1953
2661.33	99.157	99.1987
2663.26	99.16	99.1997
2665.18	99.1586	99.198
2667.11	99.1527	99.188
2669.04	99.1504	99.1764
2670.97	99.1595	99.1669
2672.9	99.1837	99.1574
2674.83	99.2006	99.1534
2676.76	99.2001	99.1476
2678.68	99.1933	99.1459
2680.61	99.1861	99.1508
2682.54	99.1793	99.1608
2684.47	99.1711	99.1684
2686.4	99.1522	99.1715
2688.33	99.1396	99.1723
2690.25	99.1312	99.1707
2692.18	99.1255	99.1636
2694.11	99.1211	99.1599
2696.04	99.1174	99.1603
2697.97	99.1126	99.1621
2699.9	99.1187	99.1637
2701.82	99.1281	99.1663
2703.75	99.1319	99.1618
2705.68	99.1296	99.1613
2707.61	99.1297	99.159
2709.54	99.14	99.1546
2711.47	99.1571	99.1518
2713.4	99.1694	99.1465
2715.32	99.1856	99.1452
2717.25	99.2006	99.1407
2719.18	99.216	99.1307
2721.11	99.2236	99.1342
2723.04	99.2282	99.1367
2724.97	99.2279	99.1409
2726.9	99.218	99.1481
2728.82	99.2109	99.1487
2730.75	99.2097	99.1469
2732.68	99.1984	99.1458
2734.61	99.1775	99.1436
2736.54	99.159	99.1464
2738.47	99.1636	99.1482
2740.39	99.1784	99.1462
2742.32	99.189	99.1421
2744.25	99.1857	99.1362
2746.18	99.1823	99.1235
2748.11	99.1885	99.1172
2750.04	99.2065	99.1127
2751.97	99.2248	99.1061
2753.89	99.2259	99.1003
2755.82	99.2135	99.0876
2757.75	99.1937	99.0726
2759.68	99.1697	99.0595
2761.61	99.153	99.0526
2763.54	99.1313	99.0563
2765.47	99.1163	99.061
2767.39	99.1079	99.0695
2769.32	99.1019	99.0731
2771.25	99.1003	99.0724
2773.18	99.1026	99.0599
2775.11	99.0962	99.0432
2777.04	99.0875	99.0345
2778.97	99.0845	99.0287
2780.89	99.0818	99.0213
2782.82	99.0684	99.0092
2784.75	99.0481	98.9883
2786.68	99.036	98.9756
2788.61	99.0461	98.9697
2790.54	99.0528	98.9696
2792.47	99.0519	98.9742
2794.39	99.0409	98.9731
2796.32	99.0279	98.9544
2798.25	99.017	98.9327
2800.18	99.0149	98.9103
2802.11	99.0258	98.894
2804.04	99.0373	98.8917
2805.96	99.03	98.8894
2807.89	99.0153	98.887
2809.82	99.0019	98.8874
2811.75	98.9909	98.8724
2813.68	98.9755	98.8556
2815.61	98.967	98.8368
2817.53	98.9597	98.8138
2819.46	98.9572	98.7917
2821.39	98.9547	98.7632
2823.32	98.9552	98.727
2825.25	98.9555	98.6946
2827.18	98.954	98.671
2829.11	98.967	98.6556
2831.03	98.9863	98.6346
2832.96	98.9918	98.6106
2834.89	98.9867	98.5731
2836.82	98.9637	98.4853
2838.75	98.9352	98.3254
2840.68	98.893	98.1243
2842.61	98.8307	97.9192
2844.53	98.7546	97.7312
2846.46	98.6831	97.5791
2848.39	98.6283	97.4805
2850.32	98.6121	97.4364
2852.25	98.6288	97.4474
2854.18	98.6518	97.5142
2856.11	98.678	97.632
2858.03	98.7108	97.7805
2859.96	98.726	97.9362
2861.89	98.7294	98.0669
2863.82	98.7342	98.144
2865.75	98.7343	98.1754
2867.68	98.7295	98.1839
2869.6	98.7319	98.1824
2871.53	98.7349	98.1821
2873.46	98.733	98.1755
2875.39	98.717	98.1706
2877.32	98.7025	98.1662
2879.25	98.6925	98.1516
2881.18	98.6752	98.1317
2883.1	98.636	98.1077
2885.03	98.5978	98.0757
2886.96	98.5868	98.0437
2888.89	98.5891	98.0104
2890.82	98.5904	97.9715
2892.75	98.5905	97.9304
2894.68	98.5847	97.8876
2896.6	98.5732	97.8396
2898.53	98.5606	97.7917
2900.46	98.5454	97.7326
2902.39	98.5231	97.6434
2904.32	98.4981	97.5079
2906.25	98.4743	97.3219
2908.18	98.4495	97.0981
2910.1	98.4149	96.855
2912.03	98.3692	96.617
2913.96	98.312	96.4139
2915.89	98.2627	96.2604
2917.82	98.2401	96.1801
2919.74	98.2546	96.1818
2921.67	98.2878	96.2613
2923.6	98.3181	96.4061
2925.53	98.3622	96.6021
2927.46	98.427	96.8362
2929.39	98.4989	97.0739
2931.32	98.5499	97.2885
2933.24	98.5742	97.4715
2935.17	98.5972	97.6189
2937.1	98.6237	97.7389
2939.03	98.6484	97.834
2940.96	98.6705	97.9127
2942.89	98.7031	97.9749
2944.82	98.7218	98.0149
2946.74	98.7235	98.033
2948.67	98.7217	98.0371
2950.6	98.7075	98.0269
2952.53	98.6821	98.0052
2954.46	98.6531	97.9887
2956.39	98.6327	97.9768
2958.32	98.6231	97.981
2960.24	98.6038	98.012
2962.17	98.5681	98.0527
2964.1	98.5353	98.1007
2966.03	98.5271	98.1534
2967.96	98.5298	98.2093
2969.89	98.5446	98.2692
2971.82	98.566	98.3262
2973.74	98.5867	98.3767
2975.67	98.602	98.4134
2977.6	98.6133	98.4326
2979.53	98.6069	98.4534
2981.46	98.592	98.4701
2983.39	98.5762	98.4774
2985.31	98.5568	98.4886
2987.24	98.5496	98.5019
2989.17	98.5556	98.5082
2991.1	98.5564	98.5121
2993.03	98.5639	98.5066
2994.96	98.574	98.4976
2996.89	98.5754	98.4927
2998.81	98.5591	98.4936
3000.74	98.5336	98.4974
3002.67	98.5082	98.4992
3004.6	98.5173	98.5014
3006.53	98.5499	98.5081
3008.46	98.5857	98.5056
3010.39	98.6254	98.493
3012.31	98.6497	98.4816
3014.24	98.6562	98.4684
3016.17	98.6542	98.457
3018.1	98.6335	98.4476
3020.03	98.6058	98.4307
3021.96	98.5645	98.4218
3023.88	98.5271	98.4133
3025.81	98.5008	98.4078
3027.74	98.4829	98.4126
3029.67	98.4665	98.4218
3031.6	98.4613	98.4242
3033.53	98.4611	98.4227
3035.45	98.4735	98.4135
3037.38	98.491	98.4004
3039.31	98.4934	98.3855
3041.24	98.4805	98.3651
3043.17	98.464	98.3549
3045.1	98.4383	98.346
3047.03	98.419	98.3256
3048.95	98.3853	98.3036
3050.88	98.3245	98.2814
3052.81	98.2613	98.2587
3054.74	98.2155	98.2389
3056.67	98.1925	98.2231
3058.6	98.1959	98.2037
3060.53	98.1972	98.1833
3062.45	98.1836	98.1555
3064.38	98.1559	98.1304
3066.31	98.1313	98.1217
3068.24	98.1315	98.1274
3070.17	98.1449	98.1372
3072.1	98.1474	98.1401
3074.03	98.1472	98.1326
3075.95	98.1422	98.1208
3077.88	98.1243	98.107
3079.81	98.1138	98.0843
3081.74	98.1051	98.0652
3083.67	98.0867	98.0409
3085.6	98.0447	98.003
3087.53	97.9839	97.9688
3089.45	97.9408	97.9334
3091.38	97.9069	97.9015
3093.31	97.8717	97.8876
3095.24	97.8404	97.8696
3097.17	97.8252	97.8467
3099.1	97.8189	97.8342
3101.02	97.7984	97.8161
3102.95	97.7813	97.7898
3104.88	97.7798	97.7659
3106.81	97.7917	97.7531
3108.74	97.8127	97.7632
3110.67	97.8478	97.7679
3112.59	97.8753	97.7592
3114.52	97.872	97.7515
3116.45	97.8393	97.7303
3118.38	97.7806	97.6963
3120.31	97.7271	97.6618
3122.24	97.6668	97.6185
3124.17	97.5827	97.5765
3126.09	97.4937	97.5425
3128.02	97.4266	97.5059
3129.95	97.3949	97.4702
3131.88	97.3795	97.4393
3133.81	97.3777	97.4166
3135.74	97.376	97.4089
3137.67	97.3684	97.3881
3139.59	97.3377	97.3592
3141.52	97.2999	97.3345
3143.45	97.2867	97.3033
3145.38	97.2746	97.2699
3147.31	97.2516	97.235
3149.24	97.2057	97.1961
3151.16	97.1515	97.1574
3153.09	97.1002	97.1189
3155.02	97.0318	97.0824
3156.95	96.9654	97.044
3158.88	96.8925	97.0049
3160.81	96.8133	96.9645
3162.74	96.7418	96.9201
3164.66	96.6933	96.8798
3166.59	96.6787	96.849
3168.52	96.6667	96.8174
3170.45	96.635	96.7789
3172.38	96.5954	96.7372
3174.31	96.5573	96.6907
3176.24	96.5219	96.6479
3178.16	96.4751	96.6071
3180.09	96.4131	96.5619
3182.02	96.3405	96.5208
3183.95	96.2807	96.4846
3185.88	96.2394	96.4403
3187.81	96.1986	96.39
3189.74	96.1513	96.3392
3191.66	96.0868	96.2898
3193.59	96.0204	96.2369
3195.52	95.9648	96.1843
3197.45	95.9151	96.1316
3199.38	95.8636	96.0837
3201.31	95.802	96.0393
3203.24	95.7407	95.9882
3205.16	95.6834	95.9352
3207.09	95.6377	95.8917
3209.02	95.5924	95.8547
3210.95	95.5284	95.8183
3212.88	95.4601	95.7747
3214.81	95.399	95.7285
3216.73	95.343	95.6893
3218.66	95.2805	95.6485
3220.59	95.2093	95.6075
3222.52	95.1434	95.5735
3224.45	95.1044	95.5293
3226.38	95.0735	95.4835
3228.3	95.0298	95.4326
3230.23	94.9709	95.3755
3232.16	94.8956	95.3191
3234.09	94.811	95.2575
3236.02	94.7275	95.1971
3237.95	94.6446	95.1489
3239.88	94.5503	95.1069
3241.8	94.4459	95.0508
3243.73	94.3447	95.0068
3245.66	94.2791	94.9625
3247.59	94.2493	94.9239
3249.52	94.2173	94.8999
3251.45	94.176	94.8618
3253.38	94.1278	94.8152
3255.3	94.0787	94.7647
3257.23	94.0134	94.7128
3259.16	93.9351	94.67
3261.09	93.8892	94.6353
3263.02	93.863	94.608
3264.95	93.8457	94.5745
3266.88	93.8303	94.5363
3268.8	93.8042	94.4955
3270.73	93.7593	94.4596
3272.66	93.6952	94.4136
3274.59	93.6201	94.3622
3276.52	93.5426	94.3192
3278.45	93.4412	94.27
3280.38	93.3237	94.2087
3282.3	93.2368	94.148
3284.23	93.2068	94.0909
3286.16	93.2111	94.0572
3288.09	93.2241	94.03
3290.02	93.2211	93.9905
3291.95	93.1775	93.9377
3293.87	93.111	93.8905
3295.8	93.0448	93.8526
3297.73	92.9827	93.8008
3299.66	92.9159	93.7335
3301.59	92.8252	93.6649
3303.52	92.7278	93.5993
3305.45	92.629	93.5286
3307.37	92.5156	93.446
3309.3	92.3884	93.3676
3311.23	92.2359	93.2943
3313.16	92.0545	93.2179
3315.09	91.8766	93.1399
3317.02	91.7259	93.0554
3318.94	91.5861	92.9701
3320.87	91.4563	92.8993
3322.8	91.3241	92.8276
3324.73	91.1891	92.7348
3326.66	91.0501	92.6389
3328.59	90.9105	92.5499
3330.51	90.7719	92.4533
3332.44	90.6261	92.3566
3334.37	90.4774	92.2557
3336.3	90.3195	92.1456
3338.23	90.1534	92.0295
3340.16	89.9869	91.9187
3342.09	89.8105	91.8226
3344.01	89.6293	91.7226
3345.94	89.4262	91.6106
3347.87	89.2026	91.4974
3349.8	88.9824	91.3769
3351.73	88.7824	91.2565
3353.66	88.5926	91.1397
3355.59	88.3896	91.0244
3357.51	88.1852	90.9125
3359.44	87.9792	90.8111
3361.37	87.778	90.708
3363.3	87.5966	90.6004
3365.23	87.4271	90.495
3367.16	87.2489	90.3961
3369.09	87.0503	90.2938
3371.01	86.8474	90.1926
3372.94	86.6698	90.0847
3374.87	86.4898	89.9694
3376.8	86.2944	89.8424
3378.73	86.0793	89.7247
3380.66	85.9048	89.6054
3382.59	85.7621	89.5055
3384.51	85.6331	89.4178
3386.44	85.5029	89.3239
3388.37	85.3629	89.2429
3390.3	85.24	89.1769
3392.23	85.1553	89.1043
3394.16	85.0892	89.0379
3396.08	85.0045	88.976
3398.01	84.8796	88.9262
3399.94	84.7445	88.8722
3401.87	84.6221	88.8023
3403.8	84.5478	88.7298
3405.73	84.4648	88.6815
3407.66	84.381	88.6291
3409.58	84.2949	88.5752
3411.51	84.1856	88.5032
3413.44	84.0895	88.4217
3415.37	84.0131	88.3578
3417.3	83.9157	88.3085
3419.23	83.7986	88.2498
3421.16	83.6833	88.1853
3423.08	83.5925	88.1272
3425.01	83.5416	88.0918
3426.94	83.523	88.0759
3428.87	83.5083	88.0741
3430.8	83.5243	88.0749
3432.73	83.5341	88.113
3434.65	83.5559	88.1314
3436.58	83.5575	88.1227
3438.51	83.5205	88.1117
3440.44	83.4748	88.1036
3442.37	83.4451	88.1076
3444.3	83.4256	88.1152
3446.22	83.4187	88.1027
3448.15	83.4257	88.104
3450.08	83.4664	88.1177
3452.01	83.5269	88.1321
3453.94	83.6131	88.1517
3455.87	83.7134	88.1893
3457.8	83.8447	88.2393
3459.72	83.9455	88.3106
3461.65	84.0282	88.3531
3463.58	84.1189	88.3676
3465.51	84.1904	88.3981
3467.44	84.2549	88.4668
3469.37	84.3493	88.5431
3471.3	84.4436	88.5951
3473.22	84.5263	88.652
3475.15	84.6226	88.725
3477.08	84.7352	88.7748
3479.01	84.8346	88.8144
3480.94	84.9321	88.8665
3482.87	85.054	88.9454
3484.8	85.1973	89.0084
3486.72	85.3029	89.07
3488.65	85.3867	89.1694
3490.58	85.5299	89.2632
3492.51	85.712	89.3235
3494.44	85.8204	89.414
3496.37	85.9188	89.5168
3498.3	86.0559	89.6032
3500.22	86.1487	89.6816
3502.15	86.1941	89.7506
3504.08	86.2584	89.8117
3506.01	86.3574	89.8679
3507.94	86.4478	89.9537
3509.87	86.5194	90.0662
3511.79	86.6431	90.1655
3513.72	86.8171	90.3105
3515.65	87.0077	90.4684
3517.58	87.1448	90.5629
3519.51	87.2674	90.5921
3521.44	87.3511	90.6791
3523.36	87.4265	90.7748
3525.29	87.5197	90.8207
3527.22	87.6039	90.8445
3529.15	87.6591	90.8921
3531.08	87.7393	90.9931
3533.01	87.9273	91.1334
3534.94	88.2	91.2545
3536.86	88.3922	91.3929
3538.79	88.5582	91.573
3540.72	88.7146	91.727
3542.65	88.79	91.7998
3544.58	88.8268	91.8592
3546.51	88.9008	91.9337
3548.44	88.9607	92.0036
3550.36	88.9567	92.0651
3552.29	88.9836	92.2813
3554.22	89.3153	92.5839
3556.15	89.8055	92.741
3558.08	90.0543	92.8316
3560.01	90.1013	92.9099
3561.93	90.1869	92.937
3563.86	90.3294	92.988
3565.79	90.4118	93.0611
3567.72	90.4697	93.0646
3569.65	90.5208	93.0148
3571.58	90.5373	93.0782
3573.51	90.6843	93.3686
3575.43	91.2006	93.6129
3577.36	91.7836	93.772
3579.29	92.0163	94.0931
3581.22	92.0446	94.369
3583.15	92.1738	94.4022
3585.08	92.3237	94.4336
3587.01	92.4322	94.5449
3588.93	92.5617	94.591
3590.86	92.6016	94.5692
3592.79	92.5711	94.6321
3594.72	92.7002	94.8257
3596.65	93.1824	94.9672
3598.58	93.6908	95.2602
3600.51	93.9649	95.5748
3602.43	94.0515	95.5887
3604.36	94.1764	95.6862
3606.29	94.5016	95.9824
3608.22	94.8041	96.0782
3610.15	94.8328	95.9792
3612.08	94.7199	95.8561
3614.01	94.4925	96.1345
3615.93	94.7905	96.5338
3617.86	95.4471	96.5778
3619.79	95.6395	96.6913
3621.72	95.634	96.7854
3623.65	95.6211	96.722
3625.58	95.5044	96.6984
3627.5	95.3876	96.6386
3629.43	95.4681	96.544
3631.36	95.4041	96.5992
3633.29	95.1	96.8114
3635.22	95.1995	97.1619
3637.15	95.9576	97.508
3639.07	97.055	97.5978
3641	97.3633	98.0386
3642.93	97.1623	98.4328
3644.86	97.2925	98.2346
3646.79	97.1432	98.0878
3648.72	96.8664	97.9079
3650.65	96.5777	97.6759
3652.57	96.2301	97.4096
3654.5	95.8482	97.3729
3656.43	95.937	97.6191
3658.36	96.7782	97.6865
3660.29	97.3221	98.2472
3662.22	97.6597	99.2281
3664.15	98.0406	99.4383
3666.07	98.1921	99.2145
3668	98.1916	99.1388
3669.93	97.7403	98.9993
3671.86	97.2475	98.5642
3673.79	96.7636	98.4563
3675.72	96.6434	98.5737
3677.64	96.8767	98.582
3679.57	97.2935	98.4728
3681.5	97.5391	98.5516
3683.43	97.3655	98.6572
3685.36	97.6264	98.4828
3687.29	97.958	98.865
3689.22	97.8302	99.2805
3691.14	97.6933	98.9974
3693.07	97.3101	98.7142
3695	96.9482	98.5345
3696.93	96.9244	98.6683
3698.86	97.6297	98.9782
3700.79	98.3282	99.2777
3702.72	98.3041	99.3942
3704.64	97.9612	99.2789
3706.57	97.687	99.0869
3708.5	97.5199	98.9993
3710.43	97.5135	98.948
3712.36	97.6571	99.0031
3714.29	97.7119	99.0254
3716.22	97.4809	98.8636
3718.14	97.341	98.817
3720.07	97.7365	99.0347
3722	98.4731	99.6767
3723.93	99.1836	100.169
3725.86	99.1516	100.125
3727.79	98.7745	99.6675
3729.71	98.3622	99.8251
3731.64	98.6677	100.104
3733.57	98.9967	99.9482
3735.5	98.658	100.035
3737.43	98.5844	100.25
3739.36	98.5375	100.182
3741.28	98.3072	99.6029
3743.21	97.9687	99.1565
3745.14	97.7607	99.0806
3747.07	97.715	99.0145
3749	97.1926	98.7789
3750.93	96.448	98.3129
3752.86	96.2438	97.8011
3754.78	96.6548	97.6981
3756.71	96.8356	98.1919
3758.64	96.8337	98.2208
3760.57	97.2233	97.9817
3762.5	97.4881	98.2374
3764.43	97.3354	98.5524
3766.36	97.1749	98.5701
3768.28	97.3518	98.3403
3770.21	97.4112	98.3816
3772.14	97.3796	98.485
3774.07	97.2632	98.4267
3776	97.3181	98.2839
3777.93	97.2922	98.2999
3779.86	97.3485	98.2399
3781.78	97.3446	98.4204
3783.71	97.2979	98.4714
3785.64	97.2205	98.3682
3787.57	97.2736	98.706
3789.5	97.9197	98.805
3791.43	98.11	98.9014
3793.36	98.0087	99.1732
3795.28	98.2847	99.0499
3797.21	98.1602	98.8448
3799.14	97.7764	98.5317

## Sheet: Figure 1g
Energy (eV)	Co-foil	Co3O4	CoO	Co-CNTs-MW
7699.99	0.00886	0.00353	0.00515	0.00587
7700.56	0.00954	0.00384	0.0056	0.00593
7701.03	0.01031	0.00418	0.00604	0.00444
7701.51	0.01107	0.00454	0.00647	0.00296
7702.05	0.01212	0.005	0.007	0.00376
7702.58	0.01337	0.00557	0.00767	0.00372
7703.03	0.01462	0.00619	0.00822	0.00504
7703.6	0.01669	0.00698	0.00902	0.00843
7704.05	0.01879	0.00784	0.00985	0.01049
7704.55	0.02152	0.00897	0.01097	0.00913
7705.09	0.02581	0.01035	0.01223	0.0125
7705.59	0.03113	0.01207	0.01398	0.01791
7706.07	0.03847	0.01442	0.01614	0.02026
7706.55	0.04912	0.01766	0.01932	0.02048
7707.06	0.06734	0.02296	0.02422	0.02273
7707.59	0.09656	0.03121	0.0318	0.03297
7708.1	0.12919	0.04318	0.04098	0.04216
7708.58	0.16521	0.05458	0.04849	0.04757
7709.06	0.19959	0.06078	0.05261	0.04958
7709.51	0.23415	0.06138	0.05298	0.04884
7710.02	0.26591	0.05949	0.05216	0.05026
7710.58	0.29738	0.05916	0.05291	0.05115
7711.03	0.31312	0.06087	0.05492	0.05437
7711.48	0.32879	0.06334	0.05889	0.05849
7711.99	0.33988	0.06565	0.06394	0.06816
7712.44	0.34795	0.0683	0.06938	0.07897
7712.92	0.35563	0.07176	0.07747	0.08586
7713.46	0.36646	0.07716	0.09019	0.10681
7713.91	0.37878	0.08489	0.10342	0.12789
7714.36	0.39412	0.09692	0.12424	0.15656
7714.9	0.41597	0.11397	0.1482	0.18619
7715.35	0.43424	0.13627	0.17878	0.22749
7715.89	0.45643	0.1671	0.22128	0.27606
7716.37	0.47602	0.20408	0.26104	0.32552
7716.9	0.50049	0.25051	0.31897	0.37568
7717.38	0.52253	0.29876	0.37364	0.4306
7717.86	0.54513	0.34933	0.42302	0.48783
7718.34	0.5685	0.39399	0.47062	0.55378
7718.88	0.59891	0.43712	0.5298	0.64112
7719.33	0.62411	0.47665	0.5795	0.71278
7719.9	0.66029	0.51779	0.64557	0.80554
7720.38	0.68806	0.56482	0.70444	0.8892
7720.86	0.71731	0.61524	0.78195	0.96833
7721.4	0.75183	0.67566	0.85407	1.04431
7721.85	0.78022	0.73639	0.92216	1.10382
7722.41	0.81565	0.79733	0.9925	1.16533
7722.9	0.84198	0.84667	1.0417	1.21855
7723.43	0.86443	0.88859	1.08868	1.27264
7723.91	0.88111	0.92241	1.13573	1.30491
7724.42	0.89497	0.95666	1.18286	1.33031
7724.9	0.90238	0.99016	1.22531	1.34223
7725.47	0.9079	1.02857	1.26387	1.3462
7725.98	0.90978	1.07797	1.29491	1.34337
7726.49	0.90997	1.13755	1.31939	1.32894
7727	0.90916	1.21562	1.34281	1.3108
7727.51	0.90805	1.29896	1.35902	1.29056
7728.02	0.90714	1.38287	1.37066	1.26674
7728.5	0.9077	1.44263	1.37162	1.2435
7728.98	0.90939	1.47074	1.35865	1.21929
7729.49	0.91361	1.46175	1.32942	1.19706
7730	0.92075	1.42342	1.2851	1.17637
7730.51	0.9295	1.36296	1.23922	1.15583
7730.99	0.93851	1.29873	1.19636	1.13552
7731.51	0.9481	1.23599	1.14487	1.11629
7732.02	0.95705	1.17967	1.1015	1.09829
7732.5	0.96251	1.13813	1.06733	1.08528
7733.01	0.96509	1.10799	1.03721	1.07112
7733.52	0.96463	1.08634	1.01124	1.06001
7734	0.96168	1.07273	0.99421	1.04803
7734.51	0.95694	1.06267	0.97911	1.03686
7734.97	0.9511	1.056	0.9707	1.02954
7735.45	0.94517	1.05145	0.96535	1.02327
7735.96	0.93976	1.04849	0.96272	1.01663
7736.47	0.93571	1.04637	0.96246	1.01378
7736.92	0.93251	1.04363	0.96381	1.01122
7737.46	0.92962	1.03936	0.96669	1.00256
7737.86	0.92729	1.03343	0.96927	0.99635
7738.43	0.92408	1.02588	0.97281	0.9888
7738.88	0.9215	1.01699	0.97608	0.98731
7739.37	0.91823	1.00898	0.97929	0.97857
7739.79	0.9151	1.0025	0.98193	0.972
7740.36	0.9114	0.99882	0.98476	0.96554
7740.82	0.90875	0.99844	0.98628	0.95454
7741.36	0.90627	1.00097	0.98697	0.94892
7741.87	0.90438	1.00533	0.98611	0.93559
7742.3	0.90305	1.0094	0.98443	0.92758
7742.86	0.90172	1.01224	0.9796	0.91833
7743.35	0.90105	1.01252	0.97504	0.90942
7743.8	0.90063	1.00986	0.96804	0.90308
7744.31	0.90046	1.00504	0.96018	0.89354
7744.83	0.90086	0.99834	0.95256	0.88009
7745.37	0.90161	0.98998	0.94294	0.87123
7745.85	0.90296	0.98108	0.93496	0.86078
7746.36	0.90511	0.97137	0.92576	0.8515
7746.82	0.90763	0.96102	0.91785	0.84485
7747.39	0.91172	0.94979	0.90791	0.8339
7747.84	0.91581	0.93914	0.89967	0.83167
7748.39	0.92105	0.92864	0.89067	0.83064
7748.87	0.9269	0.91873	0.88348	0.82689
7749.41	0.93294	0.90935	0.87496	0.82618
7749.84	0.9397	0.90135	0.86926	0.82535
7750.38	0.94713	0.89423	0.86283	0.82017
7750.89	0.9553	0.88781	0.8582	0.81903
7751.43	0.96313	0.88139	0.8533	0.81959
7751.95	0.9716	0.87553	0.84974	0.82717
7752.46	0.98027	0.86941	0.84619	0.83236
7752.97	0.98844	0.86314	0.84321	0.83213
7753.46	0.99668	0.85677	0.84126	0.83513
7754	1.00549	0.85039	0.8393	0.84203
7754.49	1.01249	0.84469	0.83794	0.84865
7755	1.01881	0.83919	0.83712	0.8546
7755.51	1.02523	0.83398	0.8365	0.85878
7756.03	1.03023	0.82899	0.83618	0.86585
7756.51	1.03367	0.82403	0.83608	0.87339
7757.31	1.03673	0.81549	0.83668	0.88602
7758.37	1.03636	0.80997	0.83845	0.89471
7759.48	1.0311	0.80822	0.84245	0.91207
7760.43	1.02158	0.81004	0.84761	0.92763
7761.43	1.01033	0.8147	0.8557	0.94201
7762.34	0.99454	0.82022	0.86457	0.95221
7763.4	0.98138	0.82524	0.87892	0.96484
7764.31	0.96807	0.82957	0.89318	0.97891
7765.31	0.95374	0.83424	0.90848	0.99005
7766.32	0.94043	0.84074	0.92611	0.99639
7767.15	0.93139	0.8488	0.93762	0.99896
7768.29	0.92011	0.85955	0.95522	1.00568
7769.29	0.91125	0.87213	0.96851	1.00881
7770.24	0.90666	0.88573	0.98071	1.01337
7771.36	0.90282	0.90001	0.99421	1.02026
7772.24	0.90163	0.91318	1.00394	1.02351
7773.36	0.90043	0.9254	1.01379	1.03238
7774.34	0.89922	0.93549	1.01972	1.03435
7775.31	0.8974	0.94464	1.02293	1.03143
7776.35	0.8952	0.95435	1.02468	1.03036
7777.44	0.8936	0.96638	1.0262	1.03794
7778.41	0.8928	0.98095	1.0277	1.03585
7779.5	0.89335	0.99829	1.03005	1.03176
7780.42	0.89498	1.01734	1.03232	1.02529
7781.46	0.89826	1.03611	1.03456	1.02496
7782.46	0.90293	1.05204	1.03572	1.02118
7783.35	0.90705	1.06333	1.03571	1.01857
7784.51	0.91247	1.07022	1.03418	1.02177
7785.43	0.91623	1.07294	1.03163	1.01585
7786.4	0.92087	1.07321	1.02701	1.00887
7787.44	0.92627	1.07184	1.02317	1.00684
7788.3	0.93123	1.06949	1.01906	1.0026
7789.31	0.93721	1.067	1.01311	1.00658
7790.29	0.94362	1.06447	1.00851	1.01266
7791.24	0.95018	1.06232	1.00421	1.00684
7792.25	0.95688	1.06078	1.00123	0.99961
7793.17	0.96219	1.05888	0.99829	0.99506
7794.24	0.9684	1.05594	0.99515	0.99179
7795.31	0.97553	1.05104	0.99228	0.98747
7796.26	0.98254	1.04434	0.98936	0.98185
7797.3	0.991	1.03592	0.98693	0.97722
7798.25	0.99918	1.0266	0.98491	0.97493
7799.23	1.01031	1.01681	0.98272	0.97318
7800.27	1.0195	1.00703	0.98033	0.97254

## Sheet: Figure 1h
R (Å)	CoPc	Co-CNTs-MW	Co foil *0.5	Co3O4	CoO
0	0.51157	0.11686	0.02351	0.05492	0.1307
0.03068	0.50331	0.12508	0.02365	0.08744	0.13294
0.06136	0.47895	0.14681	0.02598	0.1462	0.13946
0.09204	0.43981	0.17669	0.0342	0.2091	0.14969
0.12272	0.38841	0.2106	0.0495	0.27168	0.16281
0.1534	0.32919	0.24598	0.0707	0.3321	0.17781
0.18408	0.27041	0.28119	0.09642	0.38895	0.19355
0.21476	0.22791	0.31504	0.12547	0.44078	0.20879
0.24544	0.22456	0.34651	0.15681	0.48604	0.22218
0.27612	0.26877	0.37465	0.18938	0.52305	0.23229
0.3068	0.34432	0.39857	0.22214	0.55	0.23767
0.33748	0.43339	0.41739	0.25409	0.56501	0.23683
0.36816	0.52515	0.43029	0.28425	0.56618	0.22831
0.39884	0.61305	0.43656	0.31175	0.55163	0.21073
0.42951	0.69261	0.43561	0.33581	0.51963	0.18279
0.46019	0.76056	0.42713	0.35585	0.46865	0.14338
0.49087	0.81458	0.41125	0.3715	0.39764	0.09157
0.52155	0.85334	0.3888	0.38268	0.3066	0.02739
0.55223	0.87666	0.36184	0.38968	0.19952	0.05376
0.58291	0.88588	0.33454	0.39321	0.11079	0.14635
0.61359	0.88439	0.31434	0.39449	0.17967	0.25335
0.64427	0.87824	0.31215	0.39527	0.35287	0.37424
0.67495	0.8767	0.33863	0.39777	0.56285	0.50844
0.70563	0.89201	0.39781	0.40449	0.79946	0.65515
0.73631	0.9374	0.48633	0.41774	1.05944	0.8133
0.76699	1.02328	0.59835	0.43919	1.34048	0.98163
0.79767	1.15404	0.7288	0.46939	1.64028	1.15862
0.82835	1.32794	0.87382	0.50775	1.95633	1.34261
0.85903	1.53948	1.03045	0.55272	2.28584	1.53176
0.88971	1.78182	1.19614	0.60219	2.62574	1.72414
0.92039	2.0481	1.36858	0.65382	2.97274	1.91772
0.95107	2.33185	1.54556	0.70527	3.32332	2.11042
0.98175	2.62704	1.72486	0.7544	3.67384	2.30019
1.01243	2.92803	1.90428	0.79938	4.0205	2.48496
1.04311	3.22951	2.08159	0.83882	4.35951	2.66276
1.07379	3.52642	2.25459	0.872	4.68702	2.83167
1.10447	3.814	2.42108	0.89898	4.99927	2.98991
1.13515	4.08777	2.57892	0.921	5.2926	3.13581
1.16583	4.34358	2.72605	0.94068	5.5635	3.26786
1.19651	4.57763	2.86052	0.96242	5.8087	3.38468
1.22718	4.78653	2.9805	0.9924	6.02516	3.48506
1.25786	4.96733	3.08433	1.03829	6.21017	3.56796
1.28854	5.11757	3.17055	1.10823	6.36133	3.63246
1.31922	5.2353	3.23792	1.20928	6.47668	3.67783
1.3499	5.31909	3.28542	1.34615	6.55466	3.70345
1.38058	5.36808	3.31229	1.52066	6.59417	3.70886
1.41126	5.38198	3.31806	1.73221	6.59462	3.69372
1.44194	5.36106	3.30252	1.97851	6.55598	3.65785
1.47262	5.30614	3.26577	2.25635	6.47878	3.6012
1.5033	5.21863	3.20818	2.56208	6.36424	3.5239
1.53398	5.10042	3.13043	2.89177	6.21425	3.42628
1.56466	4.95394	3.03347	3.24136	6.03154	3.30892
1.59534	4.78208	2.9185	3.60667	5.81974	3.17274
1.62602	4.58819	2.78703	3.9834	5.58358	3.01907
1.6567	4.37603	2.64076	4.3672	5.32907	2.84982
1.68738	4.14974	2.48165	4.75361	5.06378	2.66772
1.71806	3.9138	2.31184	5.13816	4.79709	2.4766
1.74874	3.67302	2.13366	5.51636	4.54054	2.2819
1.77942	3.4325	1.94965	5.8838	4.30786	2.09132
1.8101	3.19754	1.76251	6.23615	4.11471	1.91562
1.84078	2.97359	1.57513	6.56924	3.97753	1.76927
1.87146	2.76608	1.39069	6.87912	3.91132	1.66988
1.90214	2.58018	1.21271	7.1621	3.92665	1.63491
1.93282	2.4204	1.04529	7.41484	4.02711	1.67538
1.9635	2.29006	0.89336	7.63435	4.20855	1.79074
1.99418	2.19077	0.76301	7.81807	4.46056	1.96997
2.02485	2.12199	0.66148	7.96389	4.7692	2.1973
2.05553	2.08096	0.59572	8.07022	5.1196	2.45725
2.08621	2.06304	0.56888	8.13598	5.49765	2.73678
2.11689	2.06245	0.57674	8.16063	5.8907	3.02541
2.14757	2.07306	0.6089	8.14417	6.28783	3.31479
2.17825	2.08905	0.65379	8.08719	6.67966	3.59811
2.20893	2.10533	0.70227	7.99079	7.05825	3.86969
2.23961	2.11775	0.74825	7.85662	7.4168	4.12475
2.27029	2.12308	0.78804	7.68684	7.74959	4.35925
2.30097	2.11897	0.81963	7.48408	8.05176	4.56976
2.33165	2.10385	0.84213	7.25142	8.3193	4.75343
2.36233	2.07677	0.85538	6.99233	8.54893	4.90799
2.39301	2.03728	0.85974	6.71064	8.73811	5.03175
2.42369	1.98539	0.85592	6.41047	8.88496	5.12353
2.45437	1.92143	0.84487	6.09616	8.98824	5.18278
2.48505	1.84601	0.8277	5.77225	9.04739	5.20948
2.51573	1.75994	0.80557	5.44339	9.06241	5.20419
2.54641	1.66425	0.77964	5.11427	9.03395	5.16801
2.57709	1.56012	0.75101	4.78955	8.96319	5.10263
2.60777	1.44892	0.72063	4.4738	8.85186	5.0102
2.63845	1.3322	0.68931	4.17137	8.70219	4.8934
2.66913	1.21177	0.65759	3.88628	8.51688	4.75536
2.69981	1.08981	0.62584	3.62213	8.29904	4.59958
2.73049	0.96903	0.59419	3.38188	8.05211	4.42991
2.76117	0.85301	0.56261	3.1677	7.77988	4.25048
2.79185	0.74662	0.53095	2.98082	7.48632	4.06556
2.82252	0.65654	0.49907	2.82133	7.1756	3.87947
2.8532	0.59128	0.46689	2.6882	6.85194	3.69646
2.88388	0.55937	0.43453	2.57931	6.51959	3.52051
2.91456	0.56503	0.40245	2.49165	6.18267	3.35513
2.94524	0.60478	0.37158	2.42166	5.84516	3.20319
2.97592	0.66949	0.34344	2.36555	5.51074	3.06667
3.0066	0.74927	0.32024	2.31963	5.18273	2.94652
3.03728	0.8362	0.30472	2.2806	4.86399	2.84259
3.06796	0.92463	0.29956	2.24566	4.55682	2.75364
3.09864	1.01063	0.30641	2.21262	4.26291	2.67749
3.12932	1.09147	0.32511	2.17988	3.9833	2.61126
3.16	1.16518	0.35379	2.1464	3.7183	2.55174
3.19068	1.23033	0.3897	2.11163	3.46758	2.49561
3.22136	1.28592	0.43001	2.07548	3.23016	2.43976
3.25204	1.33124	0.4722	2.03824	3.00457	2.38151
3.28272	1.36587	0.51414	2.00052	2.78892	2.3187
3.3134	1.38963	0.55409	1.96331	2.5811	2.24976
3.34408	1.40252	0.59063	1.92789	2.37891	2.17374
3.37476	1.40475	0.62258	1.89586	2.18026	2.09025
3.40544	1.39671	0.64899	1.86912	1.98328	1.99946
3.43612	1.37894	0.66912	1.8498	1.78643	1.90197
3.4668	1.35209	0.68241	1.8402	1.58864	1.79879
3.49748	1.31697	0.68847	1.84259	1.38934	1.6912
3.52816	1.27442	0.68712	1.85904	1.18862	1.58073
3.55884	1.22538	0.67829	1.89119	0.98745	1.46907
3.58952	1.1708	0.6621	1.93999	0.7882	1.35797
3.62019	1.11165	0.63881	2.00565	0.59645	1.24918
3.65087	1.04886	0.60882	2.0875	0.42673	1.14441
3.68155	0.98329	0.57264	2.18413	0.32025	1.04524
3.71223	0.91574	0.53089	2.2935	0.34313	0.95308
3.74291	0.84689	0.48429	2.41311	0.4757	0.86913
3.77359	0.77729	0.43362	2.5402	0.65183	0.79437
3.80427	0.70738	0.37973	2.67184	0.84157	0.72956
3.83495	0.63744	0.32352	2.8051	1.03408	0.67527
3.86563	0.56768	0.26595	2.93711	1.22457	0.63191
3.89631	0.4982	0.20803	3.06514	1.41041	0.59985
3.92699	0.42913	0.151	3.18665	1.58991	0.57941
3.95767	0.36069	0.09686	3.29935	1.76185	0.57087
3.98835	0.29344	0.05234	3.40119	1.92535	0.57437
4.01903	0.22889	0.04758	3.49045	2.07971	0.58978
4.04971	0.17106	0.08422	3.5657	2.22441	0.61662
4.08039	0.13083	0.12725	3.62588	2.35906	0.65401
4.11107	0.12801	0.16861	3.67027	2.48334	0.70072
4.14175	0.16564	0.20652	3.69855	2.59703	0.75527
4.17243	0.22469	0.24032	3.71075	2.69997	0.81606
4.20311	0.29239	0.26973	3.70726	2.79205	0.88142
4.23379	0.36341	0.29465	3.68886	2.87317	0.94969
4.26447	0.4352	0.31511	3.65667	2.94329	1.01929
4.29515	0.50619	0.33126	3.61211	3.00237	1.08869
4.32583	0.57514	0.34334	3.5569	3.0504	1.15652
4.35651	0.64098	0.35167	3.49299	3.08739	1.22151
4.38719	0.70272	0.35664	3.42249	3.11339	1.28257
4.41786	0.75943	0.3587	3.34764	3.12845	1.33875
4.44854	0.81024	0.35835	3.27067	3.1327	1.3893
4.47922	0.85435	0.35612	3.19374	3.12628	1.43365
4.5099	0.89107	0.35257	3.11881	3.10939	1.4714
4.54058	0.91979	0.34825	3.04758	3.0823	1.50235
4.57126	0.94001	0.34373	2.98133	3.04532	1.52651
4.60194	0.95137	0.3395	2.9209	2.99882	1.544
4.63262	0.95363	0.33604	2.86663	2.94324	1.55517
4.6633	0.94668	0.33371	2.81831	2.87907	1.56044
4.69398	0.93058	0.3328	2.77529	2.80684	1.56041
4.72466	0.90549	0.33347	2.73649	2.72713	1.55572
4.75534	0.87175	0.33574	2.70054	2.64056	1.54708
4.78602	0.82979	0.33953	2.66589	2.54776	1.53524
4.8167	0.7802	0.34464	2.63092	2.44938	1.52092
4.84738	0.72367	0.35081	2.59406	2.34605	1.50478
4.87806	0.66098	0.35769	2.55389	2.23841	1.48742
4.90874	0.59301	0.36491	2.5092	2.12706	1.46932
4.93942	0.52072	0.37209	2.45904	2.01258	1.45083
4.9701	0.44512	0.37884	2.40275	1.89551	1.43214
5.00078	0.36731	0.3848	2.34	1.77634	1.4133
5.03146	0.28844	0.38961	2.27071	1.65552	1.39421
5.06214	0.20986	0.39298	2.19512	1.53346	1.37467
5.09282	0.13353	0.39461	2.11371	1.41052	1.35433
5.1235	0.06569	0.39429	2.02718	1.28704	1.33281
5.15418	0.05145	0.39185	1.93643	1.16332	1.30967
5.18486	0.10705	0.38715	1.84251	1.03964	1.28445
5.21553	0.17024	0.38014	1.74656	0.91628	1.25672
5.24621	0.23056	0.37084	1.64979	0.79351	1.22609
5.27689	0.28596	0.35932	1.55343	0.67161	1.19223
5.30757	0.33554	0.34574	1.45864	0.55089	1.15489
5.33825	0.37874	0.33036	1.36653	0.43167	1.11387
5.36893	0.41522	0.31352	1.27804	0.31429	1.06911
5.39961	0.44477	0.29568	1.19394	0.19913	1.02059
5.43029	0.46729	0.2774	1.11476	0.08659	0.96841
5.46097	0.48281	0.2594	1.04078	0.02289	0.91273
5.49165	0.49146	0.2425	0.97199	0.12886	0.8538
5.52233	0.49347	0.22764	0.90812	0.23086	0.79192
5.55301	0.48914	0.21578	0.84866	0.32842	0.72747
5.58369	0.47888	0.2078	0.79292	0.42106	0.66086
5.61437	0.46312	0.20424	0.74011	0.50833	0.59256
5.64505	0.44238	0.2052	0.68941	0.58979	0.52306
5.67573	0.4172	0.21021	0.64004	0.66503	0.45294
5.70641	0.38816	0.21845	0.5914	0.73368	0.38278
5.73709	0.35586	0.22884	0.54305	0.79545	0.31331
5.76777	0.32094	0.24034	0.49485	0.85006	0.24546
5.79845	0.28403	0.25197	0.44699	0.89734	0.18079
5.82913	0.24579	0.26293	0.40003	0.93718	0.12289
5.85981	0.20695	0.27256	0.35509	0.96957	0.08308
5.89049	0.16835	0.28036	0.31392	0.99456	0.08534
5.92117	0.13121	0.28593	0.27909	1.01233	0.12359
5.95185	0.09768	0.28901	0.25392	1.02314	0.17256
5.98253	0.0726	0.28942	0.24169	1.02736	0.22275
6.0132	0.06504	0.28707	0.24404	1.02549	0.27123
6.04388	0.07839	0.28193	0.25974	1.01812	0.31688
6.07456	0.10325	0.27406	0.28531	1.00599	0.35914
6.10524	0.13179	0.26355	0.31685	0.98993	0.39771
6.13592	0.16069	0.25057	0.35105	0.97091	0.43244
6.1666	0.18857	0.23531	0.38547	0.95003	0.46327
6.19728	0.21472	0.21802	0.41834	0.92846	0.49024
6.22796	0.23876	0.19898	0.44842	0.9075	0.51344
6.25864	0.26044	0.1785	0.47481	0.88843	0.53305
6.28932	0.27956	0.15695	0.49688	0.87255	0.54929
6.32	0.296	0.13474	0.51419	0.86101	0.56245
6.35068	0.30965	0.11235	0.52648	0.85476	0.57288
6.38136	0.32043	0.09045	0.53362	0.85447	0.58097
6.41204	0.32827	0.07006	0.53562	0.86039	0.58717
6.44272	0.33315	0.05313	0.53259	0.8724	0.59195
6.4734	0.33504	0.0434	0.52475	0.88997	0.59579
6.50408	0.33395	0.04464	0.51242	0.91227	0.59918
6.53476	0.32991	0.05482	0.49599	0.93826	0.60258
6.56544	0.32298	0.06887	0.47596	0.96674	0.60642
6.59612	0.31326	0.08367	0.45291	0.99652	0.61104
6.6268	0.30087	0.09776	0.42749	1.02638	0.61673
6.65748	0.286	0.11043	0.40046	1.05521	0.62363
6.68816	0.26884	0.12127	0.37266	1.08198	0.6318
6.71884	0.24968	0.13001	0.34506	1.10576	0.64118
6.74952	0.22885	0.13649	0.31872	1.12576	0.65162
6.7802	0.20675	0.14062	0.29484	1.1413	0.66287
6.81087	0.18391	0.14236	0.27468	1.15181	0.6746
6.84155	0.16104	0.1417	0.25944	1.15685	0.68646
6.87223	0.13911	0.13871	0.25004	1.15608	0.69806
6.90291	0.11954	0.13348	0.24691	1.14929	0.70902
6.93359	0.10436	0.12617	0.2498	1.13636	0.71894
6.96427	0.096	0.11697	0.25784	1.11729	0.72747
6.99495	0.09621	0.10619	0.26985	1.09218	0.7343
7.02563	0.10449	0.0942	0.28453	1.06121	0.73915
7.05631	0.1185	0.08156	0.30074	1.0247	0.74179
7.08699	0.13568	0.06913	0.31754	0.98303	0.74203
7.11767	0.15411	0.0583	0.33421	0.93669	0.73976
7.14835	0.17254	0.05126	0.35024	0.88624	0.73489
7.17903	0.19012	0.05043	0.36528	0.83235	0.72739
7.20971	0.20631	0.0564	0.3791	0.77579	0.71728
7.24039	0.22072	0.06732	0.39157	0.71739	0.70461
7.27107	0.2331	0.08089	0.40266	0.65812	0.68949
7.30175	0.24327	0.09549	0.41238	0.59904	0.67203
7.33243	0.25113	0.11013	0.42079	0.54138	0.65238
7.36311	0.25662	0.12417	0.42796	0.4865	0.63074
7.39379	0.25974	0.13717	0.434	0.43598	0.60728
7.42447	0.26054	0.14881	0.43903	0.39156	0.58222
7.45515	0.2591	0.15885	0.44314	0.35506	0.55577
7.48583	0.25553	0.1671	0.44646	0.3281	0.52815
7.51651	0.24997	0.17346	0.44907	0.31159	0.49957
7.54719	0.24259	0.17784	0.45106	0.3053	0.47025
7.57787	0.23357	0.18022	0.45249	0.30767	0.4404
7.60854	0.2231	0.18064	0.45344	0.31629	0.41021
7.63922	0.2114	0.17915	0.45393	0.32855	0.37988
7.6699	0.19868	0.17589	0.45401	0.34209	0.34959
7.70058	0.18516	0.17099	0.4537	0.3551	0.31951
7.73126	0.17106	0.16467	0.45302	0.36625	0.28979
7.76194	0.15658	0.15716	0.452	0.37464	0.26058
7.79262	0.14193	0.14873	0.45064	0.37973	0.23202
7.8233	0.12731	0.13971	0.44897	0.38125	0.20422
7.85398	0.11289	0.13044	0.44701	0.37913	0.17731
7.88466	0.09884	0.12131	0.44477	0.37351	0.15138
7.91534	0.08531	0.11271	0.44228	0.36465	0.12653
7.94602	0.07243	0.10503	0.43956	0.35295	0.10283
7.9767	0.06031	0.09865	0.43664	0.33892	0.08036
8.00738	0.04907	0.09384	0.43354	0.32313	0.05917

## Sheet: Figure 2a
Potential (V vs. RHE)	CNTs-Ar	Co-CNTs-Ar	CNTs-CO2	Co-CB-MW-CO2	Co-CB-MW-Ar	Co-CNTs-CO2	Co-CNTs-MW-Ar	Co-CNTs-MW-CO2
-0.2	-0.7433	-0.7837	-0.5314	-2.796	-1.052	-2.842	-0.5866	-1.6
-0.201	-0.7295	-0.7669	-0.5327	-2.786	-1.054	-2.844	-0.5863	-1.593
-0.202	-0.739	-0.7848	-0.534	-2.738	-1.055	-2.873	-0.5881	-1.607
-0.203	-0.7356	-0.7793	-0.5353	-2.753	-1.056	-2.894	-0.5922	-1.613
-0.204	-0.7445	-0.7909	-0.5366	-2.789	-1.055	-2.875	-0.5984	-1.624
-0.205	-0.7298	-0.7972	-0.5378	-2.836	-1.054	-2.866	-0.6065	-1.62
-0.206	-0.7409	-0.7897	-0.539	-2.805	-1.051	-2.88	-0.6158	-1.619
-0.207	-0.7519	-0.7878	-0.5403	-2.784	-1.047	-2.886	-0.6255	-1.614
-0.208	-0.7466	-0.7776	-0.5414	-2.797	-1.042	-2.866	-0.6349	-1.621
-0.209	-0.7452	-0.8076	-0.5426	-2.785	-1.038	-2.875	-0.6431	-1.601
-0.21	-0.7333	-0.8241	-0.5437	-2.778	-1.035	-2.898	-0.6495	-1.609
-0.211	-0.734	-0.7993	-0.5448	-2.798	-1.033	-2.911	-0.6538	-1.602
-0.212	-0.7409	-0.8043	-0.5459	-2.791	-1.031	-2.904	-0.6557	-1.612
-0.213	-0.7385	-0.8059	-0.5469	-2.767	-1.031	-2.894	-0.6554	-1.615
-0.214	-0.7353	-0.8099	-0.548	-2.79	-1.032	-2.902	-0.6531	-1.626
-0.215	-0.7298	-0.8311	-0.5489	-2.804	-1.033	-2.913	-0.6494	-1.621
-0.216	-0.7334	-0.825	-0.5499	-2.791	-1.035	-2.901	-0.6449	-1.636
-0.217	-0.7397	-0.8015	-0.5508	-2.801	-1.037	-2.91	-0.6402	-1.643
-0.218	-0.7434	-0.7728	-0.5517	-2.781	-1.04	-2.946	-0.6359	-1.639
-0.219	-0.7447	-0.7894	-0.5526	-2.806	-1.044	-2.946	-0.6323	-1.645
-0.22	-0.7045	-0.8143	-0.5535	-2.812	-1.047	-2.915	-0.6297	-1.644
-0.221	-0.7152	-0.8729	-0.5543	-2.811	-1.05	-2.904	-0.628	-1.653
-0.222	-0.6951	-0.9722	-0.5552	-2.825	-1.052	-2.929	-0.6273	-1.658
-0.223	-0.6702	-1.119	-0.556	-2.819	-1.054	-2.956	-0.6272	-1.661
-0.224	-0.7146	-1.183	-0.5568	-2.836	-1.055	-2.939	-0.6276	-1.668
-0.225	-0.741	-1.202	-0.5576	-2.834	-1.055	-2.935	-0.6283	-1.67
-0.226	-0.755	-1.111	-0.5584	-2.844	-1.053	-2.96	-0.6291	-1.676
-0.227	-0.7665	-1.03	-0.5592	-2.83	-1.05	-2.981	-0.6299	-1.681
-0.228	-0.7643	-0.9919	-0.56	-2.842	-1.045	-2.969	-0.6309	-1.66
-0.229	-0.7563	-0.9781	-0.5608	-2.841	-1.039	-2.968	-0.632	-1.677
-0.23	-0.7673	-0.9519	-0.5616	-2.788	-1.032	-2.987	-0.6335	-1.68
-0.231	-0.783	-0.9308	-0.5624	-2.834	-1.025	-3.01	-0.6354	-1.669
-0.232	-0.7814	-0.9364	-0.5632	-2.874	-1.018	-3.001	-0.6377	-1.684
-0.233	-0.7846	-0.9574	-0.5641	-2.861	-1.013	-3.005	-0.6405	-1.69
-0.234	-0.7875	-0.9225	-0.565	-2.9	-1.009	-3.016	-0.6437	-1.677
-0.235	-0.7692	-0.921	-0.5659	-2.83	-1.008	-3.016	-0.647	-1.706
-0.236	-0.786	-0.9249	-0.5668	-2.897	-1.01	-3.006	-0.6504	-1.713
-0.237	-0.7871	-0.9107	-0.5678	-2.889	-1.014	-3.03	-0.6536	-1.7
-0.238	-0.7981	-0.9227	-0.5688	-2.888	-1.021	-3.05	-0.6565	-1.713
-0.239	-0.795	-0.9243	-0.5698	-2.883	-1.03	-3.035	-0.6591	-1.687
-0.24	-0.805	-0.9399	-0.5709	-2.869	-1.039	-3.014	-0.6613	-1.718
-0.241	-0.7935	-0.9478	-0.572	-2.868	-1.048	-3.022	-0.6632	-1.697
-0.242	-0.7857	-0.9089	-0.5732	-2.895	-1.056	-3.053	-0.6648	-1.696
-0.243	-0.7988	-0.926	-0.5744	-2.829	-1.062	-3.068	-0.6662	-1.722
-0.244	-0.8055	-0.9294	-0.5756	-2.907	-1.066	-3.059	-0.6674	-1.71
-0.245	-0.7946	-0.9071	-0.5769	-2.887	-1.067	-3.065	-0.6684	-1.716
-0.246	-0.8085	-0.946	-0.5782	-2.907	-1.065	-3.074	-0.6691	-1.718
-0.247	-0.8002	-0.9466	-0.5795	-2.9	-1.063	-3.066	-0.6694	-1.71
-0.248	-0.8077	-0.9358	-0.5809	-2.889	-1.06	-3.059	-0.6691	-1.731
-0.249	-0.8224	-0.9396	-0.5823	-2.929	-1.057	-3.077	-0.6681	-1.714
-0.25	-0.817	-0.9415	-0.5838	-2.945	-1.054	-3.096	-0.6662	-1.715
-0.251	-0.8187	-0.9565	-0.5853	-2.907	-1.052	-3.098	-0.6635	-1.731
-0.252	-0.8238	-0.9145	-0.5868	-2.925	-1.05	-3.074	-0.6603	-1.714
-0.253	-0.824	-0.9135	-0.5883	-2.935	-1.049	-3.084	-0.6567	-1.721
-0.254	-0.8013	-0.9151	-0.5898	-2.951	-1.049	-3.114	-0.6533	-1.743
-0.255	-0.8165	-0.9233	-0.5914	-2.975	-1.048	-3.118	-0.6504	-1.721
-0.256	-0.8129	-0.9061	-0.593	-2.925	-1.046	-3.1	-0.6485	-1.737
-0.257	-0.8178	-0.9144	-0.5946	-2.922	-1.044	-3.107	-0.6479	-1.756
-0.258	-0.8146	-0.8912	-0.5962	-2.909	-1.042	-3.133	-0.649	-1.75
-0.259	-0.8028	-0.8973	-0.5978	-2.95	-1.039	-3.153	-0.6517	-1.744
-0.26	-0.7998	-0.9042	-0.5994	-2.961	-1.036	-3.147	-0.6559	-1.747
-0.261	-0.8167	-0.9161	-0.601	-2.952	-1.034	-3.155	-0.6614	-1.746
-0.262	-0.8125	-0.9337	-0.6026	-2.935	-1.032	-3.165	-0.6677	-1.757
-0.263	-0.8297	-0.9251	-0.6042	-2.921	-1.033	-3.161	-0.6744	-1.755
-0.264	-0.8252	-0.9223	-0.6058	-2.929	-1.035	-3.145	-0.6808	-1.759
-0.265	-0.8093	-0.9249	-0.6073	-2.947	-1.039	-3.167	-0.6865	-1.773
-0.266	-0.8264	-0.961	-0.6089	-2.966	-1.043	-3.19	-0.6912	-1.749
-0.267	-0.8256	-0.9409	-0.6105	-2.992	-1.049	-3.189	-0.6949	-1.757
-0.268	-0.8234	-0.9224	-0.612	-2.997	-1.055	-3.166	-0.6976	-1.769
-0.269	-0.8388	-0.9251	-0.6135	-3.009	-1.06	-3.177	-0.6994	-1.775
-0.27	-0.8193	-0.9293	-0.615	-2.993	-1.064	-3.191	-0.7006	-1.8
-0.271	-0.8222	-0.9518	-0.6165	-3.007	-1.067	-3.192	-0.7014	-1.772
-0.272	-0.8179	-0.9411	-0.618	-3.025	-1.07	-3.175	-0.7021	-1.79
-0.273	-0.8019	-0.9466	-0.6195	-3.005	-1.072	-3.187	-0.7027	-1.8
-0.274	-0.8191	-0.9516	-0.621	-2.985	-1.073	-3.206	-0.7033	-1.796
-0.275	-0.8338	-0.9686	-0.6224	-2.944	-1.073	-3.207	-0.7039	-1.782
-0.276	-0.8291	-0.9392	-0.6238	-3.002	-1.073	-3.186	-0.7043	-1.814
-0.277	-0.8452	-0.9689	-0.6253	-3.025	-1.073	-3.219	-0.7043	-1.794
-0.278	-0.8409	-0.9695	-0.6267	-3.022	-1.071	-3.244	-0.7036	-1.791
-0.279	-0.8365	-0.9747	-0.6281	-3.02	-1.068	-3.254	-0.7021	-1.81
-0.28	-0.823	-0.9466	-0.6295	-2.978	-1.065	-3.249	-0.6997	-1.794
-0.281	-0.8319	-0.9433	-0.6309	-2.999	-1.062	-3.269	-0.6966	-1.819
-0.282	-0.8338	-0.9538	-0.6323	-2.993	-1.058	-3.287	-0.6931	-1.788
-0.283	-0.8305	-0.9455	-0.6337	-3.017	-1.056	-3.289	-0.6897	-1.805
-0.284	-0.8247	-0.9625	-0.6351	-3.026	-1.054	-3.283	-0.6869	-1.83
-0.285	-0.8436	-0.9849	-0.6365	-3.025	-1.053	-3.296	-0.6852	-1.806
-0.286	-0.8616	-0.9586	-0.6379	-3.022	-1.054	-3.287	-0.685	-1.812
-0.287	-0.8619	-0.9448	-0.6393	-3.008	-1.057	-3.266	-0.6866	-1.821
-0.288	-0.8508	-0.9921	-0.6408	-3.008	-1.062	-3.271	-0.6899	-1.8
-0.289	-0.8622	-0.9894	-0.6422	-3.023	-1.068	-3.309	-0.6948	-1.819
-0.29	-0.8628	-0.9643	-0.6437	-3.033	-1.075	-3.33	-0.7009	-1.775
-0.291	-0.8589	-0.971	-0.6452	-3.028	-1.083	-3.338	-0.7076	-1.824
-0.292	-0.8429	-0.9602	-0.6466	-3.024	-1.09	-3.326	-0.7143	-1.834
-0.293	-0.8402	-0.9565	-0.6482	-3.039	-1.095	-3.35	-0.7203	-1.822
-0.294	-0.8424	-0.9695	-0.6497	-3.057	-1.099	-3.373	-0.7249	-1.848
-0.295	-0.8446	-0.9778	-0.6513	-3.05	-1.101	-3.366	-0.7278	-1.84
-0.296	-0.8673	-0.964	-0.6528	-3.017	-1.102	-3.341	-0.7287	-1.841
-0.297	-0.8614	-0.9794	-0.6544	-3.043	-1.102	-3.36	-0.7279	-1.864
-0.298	-0.8753	-0.9738	-0.6561	-3.062	-1.102	-3.37	-0.7256	-1.846
-0.299	-0.8664	-0.9608	-0.6577	-3.074	-1.103	-3.371	-0.7225	-1.858
-0.3	-0.8756	-0.9591	-0.6594	-3.041	-1.104	-3.38	-0.7192	-1.879
-0.301	-0.8631	-0.9847	-0.6611	-3.066	-1.106	-3.399	-0.7163	-1.843
-0.302	-0.8703	-0.9894	-0.6629	-3.088	-1.108	-3.408	-0.7146	-1.869
-0.303	-0.8699	-0.998	-0.6647	-3.053	-1.112	-3.391	-0.7144	-1.871
-0.304	-0.8814	-0.9986	-0.6664	-3.049	-1.118	-3.374	-0.716	-1.865
-0.305	-0.8556	-1.003	-0.6683	-3.129	-1.124	-3.401	-0.7193	-1.878
-0.306	-0.8763	-0.9767	-0.6701	-3.135	-1.13	-3.421	-0.7241	-1.878
-0.307	-0.8772	-0.9983	-0.672	-3.117	-1.135	-3.417	-0.7299	-1.875
-0.308	-0.8899	-0.9744	-0.6739	-3.133	-1.14	-3.401	-0.736	-1.899
-0.309	-0.8893	-0.9379	-0.6758	-3.106	-1.145	-3.418	-0.7418	-1.889
-0.31	-0.8782	-0.9431	-0.6778	-3.086	-1.149	-3.432	-0.7465	-1.89
-0.311	-0.8716	-1.019	-0.6797	-3.129	-1.152	-3.431	-0.7496	-1.911
-0.312	-0.8719	-0.9879	-0.6817	-3.134	-1.155	-3.409	-0.7508	-1.876
-0.313	-0.8675	-1	-0.6837	-3.168	-1.157	-3.418	-0.7501	-1.933
-0.314	-0.8838	-1.028	-0.6858	-3.178	-1.161	-3.454	-0.7474	-1.888
-0.315	-0.8901	-1.004	-0.6879	-3.16	-1.164	-3.462	-0.7431	-1.888
-0.316	-0.8955	-0.967	-0.6899	-3.179	-1.168	-3.448	-0.7378	-1.903
-0.317	-0.8889	-0.9842	-0.6921	-3.158	-1.172	-3.471	-0.7321	-1.909
-0.318	-0.9034	-0.9764	-0.6942	-3.167	-1.176	-3.495	-0.7267	-1.926
-0.319	-0.8903	-0.9875	-0.6963	-3.198	-1.181	-3.484	-0.7224	-1.932
-0.32	-0.8845	-0.9796	-0.6985	-3.194	-1.186	-3.474	-0.7198	-1.923
-0.321	-0.8899	-0.9817	-0.7007	-3.209	-1.191	-3.49	-0.7193	-1.911
-0.322	-0.8921	-0.9966	-0.703	-3.21	-1.197	-3.49	-0.7213	-1.93
-0.323	-0.8975	-0.9877	-0.7052	-3.196	-1.202	-3.495	-0.7257	-1.945
-0.324	-0.9058	-1	-0.7075	-3.257	-1.207	-3.512	-0.7323	-1.935
-0.325	-0.896	-0.9961	-0.7097	-3.241	-1.214	-3.484	-0.7408	-1.943
-0.326	-0.8945	-1.001	-0.712	-3.225	-1.219	-3.467	-0.7505	-1.927
-0.327	-0.9111	-0.9987	-0.7144	-3.261	-1.223	-3.5	-0.7607	-1.956
-0.328	-0.9014	-0.9998	-0.7167	-3.303	-1.225	-3.528	-0.7709	-1.941
-0.329	-0.9022	-0.979	-0.7191	-3.283	-1.226	-3.548	-0.7803	-1.95
-0.33	-0.9097	-0.9621	-0.7214	-3.265	-1.223	-3.552	-0.7883	-1.957
-0.331	-0.9022	-1.012	-0.7238	-3.312	-1.218	-3.543	-0.7947	-1.964
-0.332	-0.9095	-1.037	-0.7263	-3.343	-1.212	-3.54	-0.7993	-1.989
-0.333	-0.9175	-1.009	-0.7287	-3.372	-1.206	-3.576	-0.8022	-1.953
-0.334	-0.9187	-1.021	-0.7312	-3.367	-1.2	-3.591	-0.8037	-1.969
-0.335	-0.9018	-1.003	-0.7337	-3.342	-1.196	-3.576	-0.8042	-1.982
-0.336	-0.9179	-1.059	-0.7362	-3.355	-1.193	-3.568	-0.8041	-1.965
-0.337	-0.8928	-1.039	-0.7387	-3.379	-1.193	-3.599	-0.8041	-1.963
-0.338	-0.907	-1.02	-0.7412	-3.383	-1.197	-3.618	-0.8043	-1.98
-0.339	-0.9153	-1.012	-0.7438	-3.407	-1.205	-3.606	-0.8053	-1.981
-0.34	-0.9019	-1.029	-0.7464	-3.407	-1.218	-3.6	-0.8071	-2.012
-0.341	-0.8858	-1.039	-0.749	-3.438	-1.236	-3.637	-0.8099	-2.022
-0.342	-0.8646	-1.03	-0.7516	-3.453	-1.255	-3.658	-0.8135	-2.001
-0.343	-0.8312	-1.02	-0.7543	-3.466	-1.273	-3.649	-0.8178	-2.009
-0.344	-0.8571	-1.03	-0.757	-3.513	-1.289	-3.632	-0.8226	-2.011
-0.345	-0.897	-1.025	-0.7597	-3.475	-1.302	-3.641	-0.8277	-2.018
-0.346	-0.8922	-1.034	-0.7624	-3.479	-1.311	-3.642	-0.8328	-2.017
-0.347	-0.9037	-1.058	-0.7652	-3.508	-1.317	-3.637	-0.8379	-2.004
-0.348	-0.9236	-1.051	-0.768	-3.513	-1.32	-3.641	-0.8428	-2.017
-0.349	-0.9036	-1.055	-0.7708	-3.512	-1.321	-3.669	-0.8475	-2.028
-0.35	-0.9026	-1.07	-0.7737	-3.546	-1.32	-3.687	-0.8521	-2.059
-0.351	-0.915	-1.065	-0.7766	-3.564	-1.316	-3.669	-0.8566	-2.038
-0.352	-0.9329	-1.062	-0.7795	-3.56	-1.312	-3.656	-0.861	-2.056
-0.353	-0.937	-1.068	-0.7825	-3.62	-1.309	-3.675	-0.8654	-2.056
-0.354	-0.9394	-1.067	-0.7855	-3.659	-1.307	-3.699	-0.8697	-2.079
-0.355	-0.9396	-1.082	-0.7886	-3.671	-1.308	-3.694	-0.8739	-2.078
-0.356	-0.9488	-1.046	-0.7917	-3.668	-1.312	-3.679	-0.878	-2.086
-0.357	-0.9385	-1.025	-0.7949	-3.695	-1.319	-3.689	-0.882	-2.094
-0.358	-0.9541	-1.037	-0.7981	-3.699	-1.325	-3.699	-0.8858	-2.105
-0.359	-0.9364	-1.035	-0.8014	-3.751	-1.332	-3.693	-0.8894	-2.104
-0.36	-0.9203	-1.027	-0.8047	-3.707	-1.339	-3.741	-0.8931	-2.087
-0.361	-0.9221	-1.051	-0.8081	-3.74	-1.344	-3.778	-0.8968	-2.107
-0.362	-0.928	-1.043	-0.8116	-3.77	-1.349	-3.777	-0.9007	-2.129
-0.363	-0.9288	-1.053	-0.8151	-3.803	-1.352	-3.764	-0.905	-2.107
-0.364	-0.9408	-1.057	-0.8187	-3.841	-1.354	-3.776	-0.9098	-2.126
-0.365	-0.9456	-1.062	-0.8224	-3.866	-1.354	-3.797	-0.9152	-2.129
-0.366	-0.9449	-1.059	-0.8261	-3.91	-1.353	-3.802	-0.9213	-2.13
-0.367	-0.9558	-1.077	-0.8299	-3.882	-1.352	-3.784	-0.9282	-2.133
-0.368	-0.9607	-1.076	-0.8339	-3.954	-1.35	-3.801	-0.9355	-2.141
-0.369	-0.962	-1.063	-0.8378	-4.003	-1.35	-3.834	-0.9433	-2.166
-0.37	-0.975	-1.054	-0.8419	-4.008	-1.351	-3.84	-0.9511	-2.199
-0.371	-0.9683	-1.07	-0.8461	-4.08	-1.353	-3.828	-0.9588	-2.164
-0.372	-0.9585	-1.07	-0.8503	-4.088	-1.36	-3.821	-0.9661	-2.188
-0.373	-0.9735	-1.087	-0.8546	-4.093	-1.368	-3.846	-0.9729	-2.182
-0.374	-0.9665	-1.083	-0.859	-4.135	-1.379	-3.865	-0.9788	-2.169
-0.375	-0.9716	-1.077	-0.8635	-4.112	-1.392	-3.845	-0.984	-2.207
-0.376	-0.98	-1.071	-0.8681	-4.16	-1.405	-3.813	-0.9882	-2.236
-0.377	-0.9938	-1.068	-0.8728	-4.218	-1.417	-3.788	-0.9918	-2.224
-0.378	-0.9819	-1.067	-0.8775	-4.223	-1.43	-3.845	-0.9948	-2.242
-0.379	-0.9841	-1.067	-0.8823	-4.229	-1.441	-3.856	-0.9977	-2.228
-0.38	-0.9887	-1.07	-0.8872	-4.346	-1.451	-3.876	-1.001	-2.226
-0.381	-0.9858	-1.054	-0.8922	-4.376	-1.46	-3.913	-1.004	-2.27
-0.382	-0.9799	-1.049	-0.8972	-4.398	-1.467	-3.922	-1.009	-2.261
-0.383	-0.9998	-1.043	-0.9023	-4.435	-1.473	-3.899	-1.014	-2.29
-0.384	-1.004	-1.076	-0.9075	-4.47	-1.477	-3.909	-1.021	-2.299
-0.385	-1.016	-1.07	-0.9127	-4.482	-1.48	-3.91	-1.029	-2.293
-0.386	-1.005	-1.065	-0.918	-4.499	-1.482	-3.933	-1.039	-2.315
-0.387	-0.9986	-1.049	-0.9233	-4.546	-1.484	-3.943	-1.049	-2.319
-0.388	-1.008	-1.04	-0.9287	-4.603	-1.486	-3.952	-1.061	-2.342
-0.389	-1.004	-1.079	-0.9341	-4.651	-1.487	-3.97	-1.072	-2.359
-0.39	-0.9995	-1.058	-0.9396	-4.692	-1.489	-3.975	-1.084	-2.365
-0.391	-0.994	-1.059	-0.945	-4.72	-1.49	-3.968	-1.095	-2.378
-0.392	-1.017	-1.089	-0.9506	-4.794	-1.492	-3.978	-1.106	-2.388
-0.393	-1.02	-1.104	-0.9561	-4.837	-1.496	-3.979	-1.115	-2.385
-0.394	-1.005	-1.105	-0.9617	-4.878	-1.502	-3.978	-1.124	-2.413
-0.395	-0.9935	-1.119	-0.9673	-4.904	-1.51	-3.971	-1.132	-2.404
-0.396	-1.005	-1.091	-0.9729	-4.982	-1.52	-3.992	-1.14	-2.443
-0.397	-1.007	-1.09	-0.9786	-5.02	-1.533	-4.008	-1.147	-2.457
-0.398	-1.009	-1.099	-0.9842	-5.062	-1.547	-4.012	-1.154	-2.464
-0.399	-1.015	-1.122	-0.9899	-5.083	-1.563	-4.012	-1.161	-2.502
-0.4	-1.02	-1.133	-0.9957	-5.121	-1.579	-4.023	-1.169	-2.519
-0.401	-1.031	-1.12	-1.001	-5.117	-1.595	-4.025	-1.177	-2.482
-0.402	-1.039	-1.096	-1.007	-5.259	-1.611	-4.022	-1.185	-2.534
-0.403	-1.04	-1.101	-1.013	-5.322	-1.626	-4.028	-1.195	-2.528
-0.404	-1.042	-1.114	-1.019	-5.376	-1.639	-4.053	-1.204	-2.536
-0.405	-1.033	-1.126	-1.025	-5.414	-1.651	-4.072	-1.214	-2.569
-0.406	-1.042	-1.127	-1.03	-5.46	-1.661	-4.081	-1.223	-2.567
-0.407	-1.04	-1.12	-1.036	-5.486	-1.67	-4.081	-1.233	-2.579
-0.408	-1.038	-1.141	-1.042	-5.563	-1.678	-4.108	-1.242	-2.613
-0.409	-1.058	-1.134	-1.048	-5.582	-1.685	-4.136	-1.251	-2.621
-0.41	-1.054	-1.134	-1.054	-5.646	-1.691	-4.143	-1.26	-2.646
-0.411	-1.055	-1.151	-1.06	-5.634	-1.695	-4.125	-1.269	-2.64
-0.412	-1.047	-1.155	-1.066	-5.74	-1.698	-4.131	-1.278	-2.669
-0.413	-1.05	-1.16	-1.072	-5.779	-1.699	-4.138	-1.288	-2.703
-0.414	-1.062	-1.169	-1.079	-5.829	-1.701	-4.162	-1.299	-2.709
-0.415	-1.07	-1.165	-1.085	-5.893	-1.704	-4.159	-1.311	-2.737
-0.416	-1.083	-1.182	-1.091	-5.969	-1.708	-4.169	-1.325	-2.756
-0.417	-1.08	-1.185	-1.098	-6.027	-1.714	-4.186	-1.339	-2.742
-0.418	-1.092	-1.172	-1.104	-6.074	-1.723	-4.199	-1.354	-2.767
-0.419	-1.085	-1.165	-1.111	-6.132	-1.735	-4.191	-1.37	-2.782
-0.42	-1.074	-1.156	-1.118	-6.191	-1.75	-4.218	-1.387	-2.794
-0.421	-1.069	-1.17	-1.124	-6.296	-1.767	-4.241	-1.404	-2.851
-0.422	-1.057	-1.143	-1.131	-6.268	-1.788	-4.245	-1.421	-2.846
-0.423	-1.082	-1.159	-1.138	-6.382	-1.811	-4.229	-1.437	-2.874
-0.424	-1.087	-1.204	-1.145	-6.454	-1.835	-4.259	-1.453	-2.905
-0.425	-1.094	-1.164	-1.153	-6.501	-1.857	-4.298	-1.468	-2.913
-0.426	-1.087	-1.122	-1.16	-6.517	-1.876	-4.293	-1.483	-2.935
-0.427	-1.104	-1.138	-1.167	-6.554	-1.891	-4.264	-1.496	-2.959
-0.428	-1.086	-1.136	-1.175	-6.666	-1.903	-4.281	-1.509	-2.954
-0.429	-1.099	-1.16	-1.183	-6.71	-1.913	-4.305	-1.521	-2.989
-0.43	-1.107	-1.166	-1.19	-6.789	-1.922	-4.32	-1.532	-3.031
-0.431	-1.12	-1.123	-1.198	-6.893	-1.929	-4.304	-1.542	-3.016
-0.432	-1.123	-1.127	-1.206	-6.897	-1.935	-4.333	-1.551	-3.048
-0.433	-1.123	-1.129	-1.214	-6.876	-1.942	-4.351	-1.559	-3.031
-0.434	-1.104	-1.174	-1.222	-6.964	-1.95	-4.362	-1.567	-3.043
-0.435	-1.139	-1.162	-1.231	-6.96	-1.959	-4.367	-1.575	-3.061
-0.436	-1.151	-1.153	-1.239	-7.082	-1.97	-4.404	-1.583	-3.116
-0.437	-1.139	-1.181	-1.247	-7.217	-1.982	-4.434	-1.592	-3.161
-0.438	-1.15	-1.172	-1.256	-7.265	-1.996	-4.433	-1.602	-3.199
-0.439	-1.117	-1.201	-1.265	-7.367	-2.011	-4.412	-1.613	-3.224
-0.44	-1.143	-1.198	-1.274	-7.448	-2.027	-4.431	-1.626	-3.245
-0.441	-1.138	-1.206	-1.282	-7.423	-2.041	-4.446	-1.641	-3.249
-0.442	-1.133	-1.211	-1.291	-7.483	-2.056	-4.463	-1.658	-3.267
-0.443	-1.126	-1.221	-1.3	-7.595	-2.07	-4.461	-1.677	-3.308
-0.444	-1.134	-1.255	-1.31	-7.703	-2.085	-4.474	-1.696	-3.288
-0.445	-1.144	-1.272	-1.319	-7.714	-2.101	-4.511	-1.717	-3.328
-0.446	-1.166	-1.25	-1.328	-7.767	-2.117	-4.516	-1.738	-3.375
-0.447	-1.142	-1.24	-1.338	-7.734	-2.134	-4.497	-1.759	-3.394
-0.448	-1.136	-1.256	-1.347	-7.814	-2.151	-4.539	-1.78	-3.443
-0.449	-1.144	-1.263	-1.357	-7.862	-2.168	-4.591	-1.799	-3.436
-0.45	-1.116	-1.258	-1.366	-7.996	-2.187	-4.596	-1.818	-3.495
-0.451	-1.122	-1.25	-1.376	-8.073	-2.205	-4.593	-1.835	-3.499
-0.452	-1.119	-1.241	-1.386	-8.112	-2.223	-4.611	-1.852	-3.541
-0.453	-1.147	-1.248	-1.396	-8.174	-2.241	-4.628	-1.868	-3.541
-0.454	-1.162	-1.254	-1.406	-8.22	-2.26	-4.62	-1.883	-3.592
-0.455	-1.185	-1.281	-1.416	-8.286	-2.278	-4.606	-1.899	-3.568
-0.456	-1.207	-1.279	-1.426	-8.341	-2.295	-4.65	-1.914	-3.626
-0.457	-1.203	-1.303	-1.436	-8.479	-2.311	-4.69	-1.928	-3.657
-0.458	-1.203	-1.321	-1.447	-8.509	-2.325	-4.685	-1.942	-3.72
-0.459	-1.231	-1.325	-1.457	-8.519	-2.338	-4.664	-1.955	-3.759
-0.46	-1.227	-1.33	-1.467	-8.574	-2.349	-4.729	-1.967	-3.706
-0.461	-1.212	-1.344	-1.478	-8.65	-2.357	-4.779	-1.977	-3.811
-0.462	-1.217	-1.349	-1.489	-8.762	-2.365	-4.792	-1.987	-3.811
-0.463	-1.231	-1.342	-1.499	-8.86	-2.372	-4.788	-1.995	-3.805
-0.464	-1.225	-1.327	-1.51	-8.938	-2.38	-4.821	-2.003	-3.867
-0.465	-1.228	-1.362	-1.521	-8.977	-2.391	-4.831	-2.01	-3.844
-0.466	-1.223	-1.328	-1.532	-8.983	-2.405	-4.824	-2.019	-3.903
-0.467	-1.211	-1.313	-1.543	-8.919	-2.422	-4.82	-2.029	-3.969
-0.468	-1.239	-1.329	-1.554	-9.042	-2.444	-4.833	-2.043	-3.971
-0.469	-1.23	-1.362	-1.566	-9.187	-2.47	-4.87	-2.059	-4.007
-0.47	-1.235	-1.399	-1.577	-9.204	-2.5	-4.885	-2.079	-4.032
-0.471	-1.23	-1.395	-1.588	-9.267	-2.533	-4.914	-2.103	-4.043
-0.472	-1.244	-1.397	-1.6	-9.358	-2.569	-4.976	-2.13	-4.08
-0.473	-1.27	-1.382	-1.612	-9.301	-2.604	-4.982	-2.159	-4.124
-0.474	-1.261	-1.416	-1.623	-9.529	-2.638	-4.931	-2.19	-4.15
-0.475	-1.257	-1.423	-1.635	-9.596	-2.67	-4.905	-2.221	-4.197
-0.476	-1.259	-1.455	-1.647	-9.558	-2.698	-4.983	-2.251	-4.221
-0.477	-1.277	-1.478	-1.659	-9.617	-2.723	-5.043	-2.278	-4.22
-0.478	-1.296	-1.504	-1.671	-9.69	-2.746	-5.032	-2.302	-4.291
-0.479	-1.295	-1.52	-1.684	-9.725	-2.768	-5.026	-2.323	-4.33
-0.48	-1.275	-1.513	-1.696	-9.774	-2.789	-5.051	-2.341	-4.336
-0.481	-1.309	-1.52	-1.708	-9.907	-2.81	-5.089	-2.356	-4.385
-0.482	-1.268	-1.5	-1.721	-9.938	-2.83	-5.086	-2.369	-4.401
-0.483	-1.264	-1.512	-1.734	-10.01	-2.849	-5.11	-2.382	-4.457
-0.484	-1.288	-1.52	-1.746	-10.14	-2.87	-5.144	-2.395	-4.466
-0.485	-1.301	-1.516	-1.759	-10.21	-2.891	-5.188	-2.41	-4.492
-0.486	-1.315	-1.528	-1.772	-10.24	-2.913	-5.227	-2.427	-4.529
-0.487	-1.298	-1.55	-1.785	-10.26	-2.937	-5.233	-2.447	-4.58
-0.488	-1.324	-1.593	-1.798	-10.35	-2.963	-5.257	-2.47	-4.62
-0.489	-1.313	-1.583	-1.811	-10.4	-2.989	-5.29	-2.496	-4.682
-0.49	-1.319	-1.552	-1.825	-10.36	-3.016	-5.279	-2.524	-4.677
-0.491	-1.338	-1.579	-1.838	-10.53	-3.043	-5.29	-2.553	-4.751
-0.492	-1.313	-1.588	-1.852	-10.56	-3.072	-5.331	-2.583	-4.755
-0.493	-1.281	-1.597	-1.865	-10.72	-3.103	-5.388	-2.611	-4.768
-0.494	-1.271	-1.617	-1.879	-10.68	-3.134	-5.387	-2.639	-4.846
-0.495	-1.324	-1.671	-1.892	-10.76	-3.166	-5.413	-2.665	-4.805
-0.496	-1.315	-1.655	-1.906	-10.77	-3.197	-5.473	-2.69	-4.852
-0.497	-1.321	-1.685	-1.92	-10.81	-3.227	-5.497	-2.713	-4.915
-0.498	-1.362	-1.698	-1.934	-10.83	-3.254	-5.474	-2.734	-4.953
-0.499	-1.356	-1.7	-1.948	-11.06	-3.279	-5.507	-2.756	-4.994
-0.5	-1.356	-1.733	-1.962	-11.02	-3.303	-5.527	-2.776	-5.005
-0.501	-1.376	-1.767	-1.976	-11.12	-3.326	-5.54	-2.798	-5.046
-0.502	-1.381	-1.769	-1.99	-11.14	-3.348	-5.549	-2.819	-5.108
-0.503	-1.369	-1.717	-2.004	-11.27	-3.37	-5.575	-2.842	-5.097
-0.504	-1.362	-1.745	-2.019	-11.38	-3.393	-5.632	-2.865	-5.137
-0.505	-1.392	-1.795	-2.033	-11.37	-3.416	-5.659	-2.889	-5.231
-0.506	-1.387	-1.785	-2.048	-11.42	-3.441	-5.628	-2.914	-5.271
-0.507	-1.379	-1.794	-2.062	-11.48	-3.468	-5.621	-2.939	-5.295
-0.508	-1.391	-1.822	-2.077	-11.55	-3.498	-5.583	-2.965	-5.346
-0.509	-1.402	-1.819	-2.092	-11.59	-3.528	-5.614	-2.99	-5.383
-0.51	-1.407	-1.846	-2.106	-11.72	-3.559	-5.665	-3.015	-5.413
-0.511	-1.427	-1.847	-2.121	-11.73	-3.591	-5.725	-3.041	-5.455
-0.512	-1.405	-1.872	-2.136	-11.86	-3.623	-5.786	-3.067	-5.483
-0.513	-1.406	-1.893	-2.151	-12.03	-3.655	-5.822	-3.092	-5.572
-0.514	-1.387	-1.903	-2.166	-12.03	-3.687	-5.804	-3.118	-5.517
-0.515	-1.466	-1.919	-2.181	-12.01	-3.72	-5.813	-3.144	-5.569
-0.516	-1.466	-1.954	-2.196	-12.12	-3.752	-5.839	-3.169	-5.63
-0.517	-1.437	-1.961	-2.211	-12.2	-3.782	-5.875	-3.194	-5.722
-0.518	-1.447	-1.969	-2.226	-12.21	-3.81	-5.833	-3.218	-5.747
-0.519	-1.44	-1.976	-2.242	-12.2	-3.836	-5.859	-3.24	-5.749
-0.52	-1.459	-2.009	-2.257	-12.44	-3.861	-5.9	-3.262	-5.842
-0.521	-1.463	-1.998	-2.272	-12.41	-3.887	-5.949	-3.282	-5.877
-0.522	-1.463	-2.003	-2.288	-12.51	-3.911	-5.971	-3.301	-5.878
-0.523	-1.477	-2.032	-2.303	-12.46	-3.934	-6.021	-3.319	-5.951
-0.524	-1.433	-2.051	-2.318	-12.51	-3.956	-6.058	-3.338	-6.005
-0.525	-1.446	-2.044	-2.334	-12.68	-3.979	-6.084	-3.357	-5.995
-0.526	-1.457	-2.076	-2.349	-12.65	-4.004	-6.079	-3.377	-6.112
-0.527	-1.47	-2.037	-2.365	-12.82	-4.031	-6.095	-3.4	-6.115
-0.528	-1.47	-2.006	-2.381	-12.92	-4.062	-6.137	-3.426	-6.173
-0.529	-1.506	-2.046	-2.396	-13.03	-4.097	-6.128	-3.455	-6.211
-0.53	-1.485	-2.068	-2.412	-13.13	-4.136	-6.091	-3.487	-6.248
-0.531	-1.51	-2.097	-2.428	-13.18	-4.177	-6.163	-3.523	-6.282
-0.532	-1.514	-2.108	-2.444	-13.05	-4.22	-6.219	-3.561	-6.362
-0.533	-1.517	-2.092	-2.459	-13.14	-4.263	-6.245	-3.602	-6.343
-0.534	-1.52	-2.113	-2.475	-13.34	-4.305	-6.228	-3.644	-6.428
-0.535	-1.51	-2.118	-2.491	-13.44	-4.347	-6.248	-3.686	-6.466
-0.536	-1.508	-2.12	-2.507	-13.52	-4.388	-6.285	-3.728	-6.451
-0.537	-1.528	-2.145	-2.523	-13.67	-4.425	-6.323	-3.77	-6.573
-0.538	-1.553	-2.164	-2.54	-13.72	-4.459	-6.302	-3.81	-6.584
-0.539	-1.558	-2.177	-2.556	-13.75	-4.49	-6.332	-3.848	-6.608
-0.54	-1.572	-2.195	-2.572	-13.89	-4.519	-6.379	-3.885	-6.676
-0.541	-1.559	-2.18	-2.588	-13.96	-4.546	-6.422	-3.92	-6.699
-0.542	-1.543	-2.198	-2.605	-14.02	-4.573	-6.432	-3.953	-6.768
-0.543	-1.59	-2.179	-2.621	-13.97	-4.6	-6.496	-3.985	-6.825
-0.544	-1.591	-2.193	-2.638	-14.09	-4.627	-6.574	-4.016	-6.853
-0.545	-1.576	-2.167	-2.655	-14.18	-4.655	-6.617	-4.045	-6.905
-0.546	-1.611	-2.149	-2.672	-14.24	-4.684	-6.604	-4.074	-7.01
-0.547	-1.622	-2.16	-2.689	-14.37	-4.715	-6.661	-4.103	-7.037
-0.548	-1.62	-2.188	-2.706	-14.43	-4.748	-6.71	-4.131	-7.053
-0.549	-1.649	-2.2	-2.723	-14.5	-4.783	-6.727	-4.159	-7.059
-0.55	-1.651	-2.145	-2.741	-14.59	-4.82	-6.728	-4.188	-7.116
-0.551	-1.65	-2.152	-2.758	-14.61	-4.856	-6.739	-4.217	-7.206
-0.552	-1.642	-2.277	-2.776	-14.69	-4.893	-6.796	-4.247	-7.215
-0.553	-1.648	-2.2	-2.794	-14.79	-4.928	-6.858	-4.279	-7.288
-0.554	-1.639	-2.165	-2.812	-14.92	-4.963	-6.869	-4.311	-7.389
-0.555	-1.665	-2.165	-2.83	-14.98	-4.997	-6.899	-4.345	-7.436
-0.556	-1.674	-2.175	-2.848	-15.07	-5.03	-6.922	-4.38	-7.506
-0.557	-1.659	-2.24	-2.867	-15.13	-5.061	-6.914	-4.414	-7.496
-0.558	-1.662	-2.25	-2.885	-15.21	-5.091	-6.906	-4.449	-7.594
-0.559	-1.703	-2.237	-2.904	-15.15	-5.121	-6.973	-4.482	-7.618
-0.56	-1.713	-2.257	-2.923	-15.15	-5.151	-7.027	-4.513	-7.605
-0.561	-1.72	-2.242	-2.942	-15.31	-5.18	-7.039	-4.541	-7.707
-0.562	-1.735	-2.284	-2.962	-15.48	-5.211	-7.004	-4.567	-7.803
-0.563	-1.696	-2.273	-2.981	-15.54	-5.245	-7.018	-4.59	-7.817
-0.564	-1.725	-2.249	-3.001	-15.65	-5.28	-7.106	-4.61	-7.862
-0.565	-1.724	-2.258	-3.021	-15.74	-5.318	-7.182	-4.629	-7.925
-0.566	-1.722	-2.24	-3.041	-15.91	-5.356	-7.183	-4.647	-7.939
-0.567	-1.729	-2.276	-3.061	-16.02	-5.394	-7.212	-4.666	-8.017
-0.568	-1.766	-2.256	-3.081	-16.03	-5.432	-7.258	-4.686	-8.054
-0.569	-1.789	-2.234	-3.101	-16.03	-5.471	-7.265	-4.711	-8.113
-0.57	-1.761	-2.256	-3.121	-16.2	-5.509	-7.199	-4.741	-8.283
-0.571	-1.801	-2.275	-3.142	-16.18	-5.547	-7.205	-4.776	-8.22
-0.572	-1.805	-2.251	-3.162	-16.38	-5.585	-7.283	-4.818	-8.289
-0.573	-1.763	-2.264	-3.183	-16.46	-5.623	-7.358	-4.866	-8.363
-0.574	-1.808	-2.284	-3.203	-16.51	-5.662	-7.369	-4.919	-8.38
-0.575	-1.827	-2.291	-3.224	-16.58	-5.701	-7.414	-4.977	-8.517
-0.576	-1.851	-2.322	-3.244	-16.69	-5.739	-7.464	-5.037	-8.542
-0.577	-1.839	-2.292	-3.265	-16.6	-5.776	-7.468	-5.097	-8.587
-0.578	-1.854	-2.316	-3.286	-16.93	-5.814	-7.458	-5.157	-8.683
-0.579	-1.855	-2.336	-3.306	-16.97	-5.852	-7.525	-5.214	-8.728
-0.58	-1.888	-2.345	-3.327	-16.98	-5.888	-7.577	-5.267	-8.839
-0.581	-1.894	-2.345	-3.348	-17.27	-5.924	-7.566	-5.315	-8.883
-0.582	-1.927	-2.33	-3.368	-17.44	-5.959	-7.557	-5.357	-8.936
-0.583	-1.915	-2.343	-3.389	-17.31	-5.993	-7.593	-5.394	-9.01
-0.584	-1.884	-2.31	-3.409	-17.32	-6.026	-7.605	-5.426	-8.923
-0.585	-1.907	-2.309	-3.43	-17.33	-6.061	-7.59	-5.454	-9.091
-0.586	-1.918	-2.337	-3.45	-17.46	-6.096	-7.615	-5.479	-9.168
-0.587	-1.919	-2.303	-3.471	-17.77	-6.134	-7.726	-5.503	-9.229
-0.588	-1.915	-2.293	-3.491	-17.9	-6.171	-7.793	-5.526	-9.301
-0.589	-1.914	-2.348	-3.511	-17.94	-6.21	-7.767	-5.55	-9.301
-0.59	-1.926	-2.385	-3.531	-18.1	-6.248	-7.765	-5.577	-9.382
-0.591	-1.96	-2.351	-3.551	-18.1	-6.287	-7.848	-5.607	-9.436
-0.592	-1.938	-2.361	-3.571	-18.19	-6.324	-7.88	-5.641	-9.431
-0.593	-1.983	-2.359	-3.591	-18.26	-6.361	-7.859	-5.68	-9.477
-0.594	-1.983	-2.358	-3.611	-18.33	-6.4	-7.875	-5.724	-9.607
-0.595	-1.985	-2.379	-3.631	-18.39	-6.439	-7.935	-5.774	-9.628
-0.596	-1.996	-2.379	-3.651	-18.41	-6.479	-7.967	-5.828	-9.776
-0.597	-2.012	-2.424	-3.671	-18.48	-6.521	-7.941	-5.886	-9.844
-0.598	-2.006	-2.48	-3.691	-18.47	-6.561	-7.98	-5.948	-9.904
-0.599	-2.055	-2.425	-3.711	-18.66	-6.598	-8.061	-6.012	-10.01
-0.6	-2.076	-2.436	-3.731	-18.77	-6.636	-8.127	-6.077	-9.897
-0.601	-2.083	-2.449	-3.75	-18.65	-6.672	-8.128	-6.142	-10.06
-0.602	-2.095	-2.452	-3.77	-18.86	-6.708	-8.109	-6.205	-10.14
-0.603	-2.119	-2.454	-3.79	-19.05	-6.741	-8.096	-6.266	-10.26
-0.604	-2.154	-2.447	-3.811	-19.13	-6.772	-8.116	-6.324	-10.33
-0.605	-2.144	-2.498	-3.831	-19.35	-6.803	-8.172	-6.378	-10.37
-0.606	-2.138	-2.525	-3.851	-19.46	-6.834	-8.194	-6.429	-10.42
-0.607	-2.195	-2.516	-3.871	-19.32	-6.867	-8.223	-6.478	-10.51
-0.608	-2.19	-2.51	-3.892	-19.46	-6.902	-8.228	-6.523	-10.51
-0.609	-2.208	-2.529	-3.913	-19.49	-6.941	-8.239	-6.567	-10.54
-0.61	-2.165	-2.578	-3.933	-19.73	-6.985	-8.272	-6.609	-10.72
-0.611	-2.185	-2.583	-3.954	-19.92	-7.034	-8.344	-6.651	-10.78
-0.612	-2.237	-2.587	-3.975	-20.01	-7.087	-8.397	-6.693	-10.87
-0.613	-2.27	-2.585	-3.997	-20.23	-7.142	-8.366	-6.736	-10.95
-0.614	-2.263	-2.582	-4.018	-20.02	-7.196	-8.346	-6.781	-10.99
-0.615	-2.269	-2.605	-4.04	-20.22	-7.251	-8.384	-6.826	-11.05
-0.616	-2.281	-2.631	-4.062	-20.29	-7.303	-8.411	-6.874	-11.08
-0.617	-2.275	-2.635	-4.084	-20.29	-7.351	-8.432	-6.925	-11.23
-0.618	-2.303	-2.581	-4.106	-20.41	-7.394	-8.48	-6.977	-11.36
-0.619	-2.323	-2.58	-4.129	-20.57	-7.432	-8.522	-7.03	-11.32
-0.62	-2.33	-2.583	-4.151	-20.62	-7.467	-8.542	-7.085	-11.47
-0.621	-2.356	-2.635	-4.174	-20.66	-7.5	-8.563	-7.14	-11.53
-0.622	-2.335	-2.693	-4.197	-20.97	-7.534	-8.599	-7.196	-11.64
-0.623	-2.375	-2.668	-4.221	-20.99	-7.566	-8.651	-7.25	-11.68
-0.624	-2.406	-2.744	-4.244	-20.69	-7.599	-8.71	-7.302	-11.84
-0.625	-2.385	-2.701	-4.268	-20.85	-7.632	-8.683	-7.352	-11.79
-0.626	-2.38	-2.73	-4.292	-21.16	-7.671	-8.655	-7.399	-11.78
-0.627	-2.397	-2.678	-4.316	-21.23	-7.713	-8.743	-7.443	-12.06
-0.628	-2.39	-2.712	-4.34	-21.31	-7.76	-8.832	-7.485	-12.13
-0.629	-2.431	-2.742	-4.364	-21.49	-7.811	-8.801	-7.525	-12.26
-0.63	-2.468	-2.736	-4.388	-21.54	-7.863	-8.769	-7.565	-12.26
-0.631	-2.482	-2.732	-4.413	-21.66	-7.914	-8.816	-7.606	-12.39
-0.632	-2.511	-2.767	-4.438	-21.8	-7.962	-8.862	-7.648	-12.42
-0.633	-2.506	-2.792	-4.462	-21.97	-8.007	-8.834	-7.694	-12.5
-0.634	-2.533	-2.868	-4.487	-21.97	-8.049	-8.838	-7.744	-12.5
-0.635	-2.536	-2.85	-4.512	-21.86	-8.091	-8.877	-7.797	-12.66
-0.636	-2.564	-2.861	-4.537	-22.22	-8.132	-8.91	-7.855	-12.79
-0.637	-2.583	-2.871	-4.562	-22.14	-8.173	-8.91	-7.915	-12.9
-0.638	-2.602	-2.915	-4.587	-22.37	-8.212	-8.912	-7.978	-12.94
-0.639	-2.629	-2.87	-4.612	-22.33	-8.248	-8.928	-8.042	-12.96
-0.64	-2.637	-2.884	-4.638	-22.49	-8.284	-9.02	-8.106	-13.04
-0.641	-2.655	-2.92	-4.663	-22.51	-8.322	-9.038	-8.17	-13.1
-0.642	-2.683	-2.935	-4.688	-22.75	-8.365	-9.063	-8.233	-13.29
-0.643	-2.692	-2.937	-4.713	-22.79	-8.411	-9.106	-8.295	-13.33
-0.644	-2.727	-2.942	-4.739	-22.92	-8.461	-9.124	-8.356	-13.48
-0.645	-2.701	-2.928	-4.764	-22.97	-8.512	-9.077	-8.415	-13.57
-0.646	-2.711	-2.952	-4.789	-22.91	-8.559	-9.133	-8.475	-13.57
-0.647	-2.767	-2.942	-4.815	-22.92	-8.607	-9.214	-8.534	-13.66
-0.648	-2.739	-2.934	-4.84	-23.15	-8.654	-9.236	-8.593	-13.84
-0.649	-2.77	-3	-4.866	-23.46	-8.704	-9.18	-8.653	-13.82
-0.65	-2.801	-3.078	-4.891	-23.21	-8.758	-9.213	-8.713	-13.98
-0.651	-2.798	-3.042	-4.917	-23.62	-8.813	-9.307	-8.772	-14.08
-0.652	-2.846	-3.07	-4.943	-23.48	-8.868	-9.369	-8.832	-14.13
-0.653	-2.841	-3.047	-4.968	-23.85	-8.921	-9.349	-8.891	-14.23
-0.654	-2.883	-3.076	-4.994	-23.9	-8.972	-9.382	-8.949	-14.27
-0.655	-2.902	-3.103	-5.02	-23.97	-9.022	-9.454	-9.007	-14.54
-0.656	-2.909	-3.094	-5.046	-24.15	-9.073	-9.472	-9.064	-14.52
-0.657	-2.959	-3.108	-5.071	-24.16	-9.125	-9.411	-9.121	-14.56
-0.658	-2.999	-3.172	-5.097	-24.28	-9.178	-9.419	-9.179	-14.76
-0.659	-3.003	-3.179	-5.123	-24.43	-9.227	-9.492	-9.238	-14.9
-0.66	-3.068	-3.167	-5.15	-24.57	-9.274	-9.515	-9.299	-14.87
-0.661	-3.01	-3.21	-5.176	-24.48	-9.318	-9.441	-9.362	-15.01
-0.662	-3.031	-3.265	-5.202	-24.5	-9.36	-9.423	-9.426	-15.12
-0.663	-3.063	-3.249	-5.228	-24.7	-9.406	-9.487	-9.493	-15.14
-0.664	-3.064	-3.223	-5.255	-24.82	-9.453	-9.555	-9.56	-15.22
-0.665	-3.122	-3.256	-5.281	-24.82	-9.503	-9.603	-9.628	-15.32
-0.666	-3.128	-3.282	-5.308	-24.93	-9.554	-9.679	-9.696	-15.47
-0.667	-3.133	-3.285	-5.335	-25.08	-9.604	-9.744	-9.762	-15.59
-0.668	-3.151	-3.216	-5.362	-25.18	-9.653	-9.751	-9.824	-15.55
-0.669	-3.188	-3.249	-5.389	-25.3	-9.704	-9.727	-9.883	-15.68
-0.67	-3.197	-3.288	-5.416	-25.39	-9.753	-9.768	-9.936	-15.81
-0.671	-3.22	-3.339	-5.443	-25.54	-9.802	-9.833	-9.983	-15.82
-0.672	-3.285	-3.352	-5.47	-25.48	-9.85	-9.854	-10.02	-16.02
-0.673	-3.298	-3.355	-5.497	-25.69	-9.895	-9.812	-10.06	-16.19
-0.674	-3.31	-3.35	-5.524	-25.66	-9.939	-9.877	-10.09	-16.24
-0.675	-3.319	-3.402	-5.552	-25.55	-9.979	-9.944	-10.12	-16.24
-0.676	-3.346	-3.432	-5.579	-25.87	-10.02	-9.948	-10.15	-16.33
-0.677	-3.372	-3.431	-5.607	-26.05	-10.06	-9.921	-10.18	-16.49
-0.678	-3.384	-3.465	-5.634	-26.12	-10.09	-9.981	-10.22	-16.59
-0.679	-3.427	-3.473	-5.662	-26.04	-10.14	-10.01	-10.26	-16.73
-0.68	-3.457	-3.495	-5.69	-26.23	-10.18	-10.01	-10.31	-16.8
-0.681	-3.484	-3.544	-5.718	-26.3	-10.23	-10.01	-10.37	-16.81
-0.682	-3.461	-3.562	-5.746	-26.34	-10.28	-10.1	-10.44	-17.01
-0.683	-3.493	-3.637	-5.774	-26.56	-10.33	-10.15	-10.52	-17.12
-0.684	-3.528	-3.555	-5.802	-26.83	-10.38	-10.17	-10.6	-17.23
-0.685	-3.571	-3.534	-5.83	-26.75	-10.44	-10.13	-10.69	-17.37
-0.686	-3.536	-3.596	-5.858	-26.88	-10.5	-10.17	-10.78	-17.61
-0.687	-3.545	-3.629	-5.886	-26.97	-10.56	-10.22	-10.87	-17.76
-0.688	-3.6	-3.577	-5.915	-27.07	-10.62	-10.19	-10.96	-17.86
-0.689	-3.638	-3.632	-5.943	-27.22	-10.68	-10.09	-11.05	-17.79
-0.69	-3.683	-3.672	-5.971	-27.29	-10.74	-10.17	-11.13	-17.89
-0.691	-3.714	-3.674	-6	-27.37	-10.8	-10.32	-11.21	-18.15
-0.692	-3.72	-3.691	-6.029	-27.47	-10.85	-10.39	-11.29	-18.29
-0.693	-3.759	-3.758	-6.057	-27.47	-10.9	-10.4	-11.36	-18.37
-0.694	-3.785	-3.764	-6.086	-27.64	-10.95	-10.48	-11.43	-18.48
-0.695	-3.759	-3.773	-6.115	-27.87	-11.01	-10.5	-11.5	-18.47
-0.696	-3.813	-3.826	-6.144	-27.96	-11.06	-10.45	-11.58	-18.63
-0.697	-3.833	-3.87	-6.173	-28.09	-11.11	-10.4	-11.65	-18.73
-0.698	-3.854	-3.8	-6.202	-28.2	-11.16	-10.44	-11.72	-18.93
-0.699	-3.936	-3.812	-6.231	-28.41	-11.21	-10.49	-11.78	-18.9
-0.7	-3.928	-3.87	-6.26	-28.23	-11.26	-10.56	-11.85	-19.06
-0.701	-3.905	-3.862	-6.29	-28.38	-11.32	-10.6	-11.91	-19.22
-0.702	-3.951	-3.897	-6.319	-28.41	-11.38	-10.69	-11.97	-19.27
-0.703	-3.993	-3.883	-6.349	-28.56	-11.45	-10.73	-12.03	-19.29
-0.704	-4.059	-3.915	-6.378	-28.55	-11.51	-10.73	-12.09	-19.29
-0.705	-4.079	-3.953	-6.408	-28.84	-11.57	-10.7	-12.15	-19.52
-0.706	-4.07	-4.005	-6.438	-28.87	-11.63	-10.78	-12.21	-19.52
-0.707	-4.125	-3.954	-6.468	-28.81	-11.68	-10.87	-12.27	-19.7
-0.708	-4.136	-3.974	-6.498	-28.82	-11.74	-10.88	-12.33	-19.69
-0.709	-4.149	-4.073	-6.528	-28.77	-11.79	-10.84	-12.4	-19.96
-0.71	-4.185	-4.102	-6.558	-29.33	-11.84	-10.88	-12.47	-20.12
-0.711	-4.204	-4.074	-6.589	-29.5	-11.9	-10.93	-12.55	-20.2
-0.712	-4.213	-4.039	-6.619	-29.55	-11.95	-11.02	-12.63	-20.28
-0.713	-4.246	-4.112	-6.65	-29.57	-12	-11.02	-12.71	-20.36
-0.714	-4.299	-4.135	-6.68	-29.62	-12.05	-11.01	-12.79	-20.48
-0.715	-4.277	-4.142	-6.711	-29.72	-12.1	-10.99	-12.88	-20.59
-0.716	-4.322	-4.15	-6.742	-29.8	-12.15	-10.98	-12.96	-20.71
-0.717	-4.346	-4.208	-6.773	-29.93	-12.2	-11.03	-13.04	-20.7
-0.718	-4.404	-4.241	-6.804	-30.2	-12.26	-11.13	-13.12	-21.01
-0.719	-4.428	-4.211	-6.835	-30.34	-12.31	-11.19	-13.2	-21.02
-0.72	-4.433	-4.208	-6.866	-30.54	-12.36	-11.23	-13.28	-21.17
-0.721	-4.483	-4.285	-6.898	-30.27	-12.41	-11.27	-13.36	-21.38
-0.722	-4.535	-4.329	-6.929	-30.47	-12.46	-11.33	-13.44	-21.47
-0.723	-4.554	-4.31	-6.961	-30.44	-12.52	-11.36	-13.51	-21.63
-0.724	-4.589	-4.3	-6.993	-30.53	-12.57	-11.38	-13.59	-21.81
-0.725	-4.621	-4.41	-7.024	-30.72	-12.62	-11.42	-13.66	-21.8
-0.726	-4.577	-4.395	-7.056	-30.86	-12.67	-11.49	-13.73	-21.95
-0.727	-4.639	-4.345	-7.088	-30.9	-12.72	-11.55	-13.79	-22.19
-0.728	-4.685	-4.374	-7.121	-30.75	-12.78	-11.56	-13.85	-22.24
-0.729	-4.672	-4.373	-7.153	-30.95	-12.83	-11.58	-13.9	-22.21
-0.73	-4.734	-4.409	-7.185	-30.8	-12.89	-11.63	-13.95	-22.29
-0.731	-4.788	-4.426	-7.218	-31.26	-12.94	-11.66	-14	-22.64
-0.732	-4.799	-4.567	-7.251	-31.92	-13	-11.69	-14.04	-22.73
-0.733	-4.862	-4.539	-7.284	-31.68	-13.06	-11.69	-14.08	-22.73
-0.734	-4.889	-4.529	-7.317	-31.79	-13.12	-11.72	-14.13	-22.93
-0.735	-4.909	-4.53	-7.351	-31.86	-13.19	-11.76	-14.18	-23.06
-0.736	-4.863	-4.626	-7.385	-31.91	-13.26	-11.79	-14.24	-23.1
-0.737	-4.95	-4.615	-7.419	-32.15	-13.34	-11.78	-14.31	-23.29
-0.738	-4.945	-4.622	-7.453	-32.31	-13.41	-11.82	-14.39	-23.16
-0.739	-5.008	-4.616	-7.487	-32.45	-13.49	-11.89	-14.48	-23.42
-0.74	-5.044	-4.667	-7.522	-32.52	-13.56	-11.97	-14.57	-23.51
-0.741	-5.095	-4.722	-7.557	-32.49	-13.63	-12	-14.67	-23.68
-0.742	-5.119	-4.725	-7.592	-32.81	-13.69	-12.06	-14.77	-23.72
-0.743	-5.099	-4.707	-7.628	-32.82	-13.75	-12.16	-14.87	-23.82
-0.744	-5.164	-4.758	-7.663	-32.63	-13.8	-12.17	-14.97	-23.99
-0.745	-5.242	-4.767	-7.699	-32.96	-13.86	-12.21	-15.06	-24.08
-0.746	-5.264	-4.813	-7.736	-33.05	-13.91	-12.29	-15.15	-24.09
-0.747	-5.228	-4.87	-7.772	-33.12	-13.95	-12.33	-15.23	-24.44
-0.748	-5.235	-4.864	-7.809	-33.3	-14	-12.33	-15.31	-24.54
-0.749	-5.316	-4.925	-7.846	-33.32	-14.05	-12.31	-15.38	-24.56
-0.75	-5.318	-4.923	-7.884	-33.03	-14.11	-12.34	-15.45	-24.78
-0.751	-5.331	-4.932	-7.921	-33.63	-14.17	-12.43	-15.52	-24.95
-0.752	-5.413	-4.946	-7.959	-33.83	-14.22	-12.47	-15.6	-25.04
-0.753	-5.424	-4.952	-7.997	-33.85	-14.28	-12.51	-15.68	-25.14
-0.754	-5.464	-4.913	-8.035	-33.87	-14.34	-12.58	-15.76	-25.19
-0.755	-5.532	-4.932	-8.074	-34.29	-14.39	-12.63	-15.85	-25.18
-0.756	-5.518	-5.029	-8.113	-34.2	-14.44	-12.66	-15.94	-25.47
-0.757	-5.51	-5.043	-8.152	-34.34	-14.49	-12.66	-16.03	-25.58
-0.758	-5.602	-5.087	-8.191	-34.47	-14.54	-12.69	-16.12	-25.62
-0.759	-5.633	-5.036	-8.23	-34.39	-14.58	-12.78	-16.21	-25.84
-0.76	-5.615	-5.176	-8.269	-34.53	-14.63	-12.79	-16.29	-25.84
-0.761	-5.621	-5.216	-8.308	-34.67	-14.69	-12.81	-16.37	-26.06
-0.762	-5.638	-5.172	-8.347	-34.84	-14.74	-12.87	-16.44	-26.2
-0.763	-5.682	-5.148	-8.387	-34.79	-14.81	-12.91	-16.5	-26.36
-0.764	-5.747	-5.163	-8.426	-35.12	-14.88	-12.96	-16.56	-26.42
-0.765	-5.808	-5.277	-8.465	-35.13	-14.96	-13.02	-16.61	-26.53
-0.766	-5.853	-5.257	-8.504	-35.38	-15.04	-13.05	-16.66	-26.9
-0.767	-5.956	-5.255	-8.543	-35.25	-15.12	-13.04	-16.72	-27.33
-0.768	-5.937	-5.311	-8.583	-35.59	-15.19	-12.95	-16.77	-27.31
-0.769	-6.018	-5.346	-8.622	-35.45	-15.27	-13.04	-16.84	-27.48
-0.77	-6.009	-5.364	-8.66	-35.54	-15.35	-13.25	-16.91	-27.43
-0.771	-6.004	-5.399	-8.699	-35.6	-15.42	-13.33	-16.99	-27.61
-0.772	-6.058	-5.435	-8.738	-35.77	-15.49	-13.28	-17.08	-27.92
-0.773	-6.06	-5.48	-8.777	-35.96	-15.55	-13.24	-17.18	-27.77
-0.774	-6.126	-5.459	-8.816	-36.07	-15.62	-13.33	-17.27	-27.91
-0.775	-6.122	-5.464	-8.855	-35.71	-15.68	-13.48	-17.38	-28.12
-0.776	-6.165	-5.57	-8.893	-36.17	-15.74	-13.55	-17.48	-28.09
-0.777	-6.268	-5.561	-8.932	-36.42	-15.8	-13.61	-17.58	-28.36
-0.778	-6.24	-5.596	-8.971	-36.38	-15.87	-13.68	-17.67	-28.43
-0.779	-6.25	-5.521	-9.01	-36.65	-15.93	-13.75	-17.76	-28.61
-0.78	-6.304	-5.536	-9.049	-36.63	-16	-13.69	-17.84	-28.6
-0.781	-6.369	-5.578	-9.088	-36.79	-16.08	-13.65	-17.92	-28.4
-0.782	-6.411	-5.559	-9.128	-36.95	-16.14	-13.76	-18	-28.82
-0.783	-6.354	-5.635	-9.167	-36.66	-16.21	-13.89	-18.07	-28.81
-0.784	-6.394	-5.801	-9.207	-37.13	-16.27	-13.9	-18.14	-28.96
-0.785	-6.454	-5.788	-9.247	-37.19	-16.34	-13.89	-18.21	-29.07
-0.786	-6.577	-5.818	-9.287	-37.13	-16.41	-13.94	-18.28	-29.28
-0.787	-6.536	-5.702	-9.327	-37.27	-16.48	-14.02	-18.35	-29.52
-0.788	-6.627	-5.838	-9.368	-37.52	-16.55	-14.03	-18.42	-29.71
-0.789	-6.599	-5.832	-9.409	-37.69	-16.62	-14.1	-18.49	-29.73
-0.79	-6.706	-5.903	-9.451	-37.79	-16.71	-14.22	-18.56	-29.81
-0.791	-6.678	-5.951	-9.493	-37.56	-16.79	-14.28	-18.63	-29.83
-0.792	-6.732	-5.913	-9.535	-37.79	-16.87	-14.28	-18.7	-29.85
-0.793	-6.702	-5.951	-9.577	-38.19	-16.96	-14.32	-18.76	-29.91
-0.794	-6.716	-5.947	-9.62	-38.17	-17.04	-14.4	-18.83	-30.09
-0.795	-6.828	-6.014	-9.663	-38.42	-17.13	-14.44	-18.89	-30.19
-0.796	-6.883	-6.025	-9.706	-38.54	-17.21	-14.43	-18.95	-30.58
-0.797	-6.907	-6.03	-9.75	-38.44	-17.29	-14.51	-19.01	-30.62
-0.798	-6.922	-6.153	-9.794	-38.71	-17.37	-14.61	-19.08	-30.55
-0.799	-6.892	-6.178	-9.838	-38.8	-17.44	-14.63	-19.15	-30.9
-0.8	-6.971	-6.135	-9.882	-39	-17.51	-14.46	-19.22	-31.11
-0.801	-7.02	-6.134	-9.927	-38.37	-17.57	-14.48	-19.31	-31.15
-0.802	-7.104	-6.162	-9.971	-38.9	-17.64	-14.69	-19.4	-31.18
-0.803	-7.178	-6.18	-10.02	-38.38	-17.7	-14.83	-19.49	-31.4
-0.804	-7.062	-6.25	-10.06	-39.46	-17.76	-14.82	-19.59	-31.66
-0.805	-7.115	-6.392	-10.1	-39.56	-17.83	-14.88	-19.68	-31.77
-0.806	-7.159	-6.383	-10.15	-39.62	-17.89	-14.96	-19.77	-31.75
-0.807	-7.258	-6.323	-10.19	-39.94	-17.96	-14.97	-19.86	-32.07
-0.808	-7.273	-6.298	-10.24	-40.11	-18.03	-14.95	-19.93	-32.14
-0.809	-7.353	-6.382	-10.28	-39.82	-18.09	-15.05	-19.99	-32.14
-0.81	-7.345	-6.445	-10.32	-40.15	-18.16	-15.17	-20.04	-32.19
-0.811	-7.357	-6.43	-10.37	-40	-18.23	-15.21	-20.09	-32.21
-0.812	-7.341	-6.568	-10.41	-40.27	-18.3	-15.17	-20.13	-32.38
-0.813	-7.448	-6.571	-10.45	-40.4	-18.37	-15.24	-20.17	-32.57
-0.814	-7.5	-6.561	-10.49	-40.59	-18.44	-15.34	-20.21	-32.65
-0.815	-7.574	-6.622	-10.53	-40.51	-18.52	-15.39	-20.27	-32.93
-0.816	-7.553	-6.677	-10.57	-40.66	-18.6	-15.36	-20.33	-33.06
-0.817	-7.578	-6.562	-10.62	-40.7	-18.69	-15.46	-20.42	-33.2
-0.818	-7.614	-6.588	-10.66	-40.72	-18.77	-15.62	-20.52	-33.28
-0.819	-7.541	-6.851	-10.7	-40.93	-18.85	-15.69	-20.63	-33.35
-0.82	-7.669	-6.805	-10.74	-40.58	-18.94	-15.62	-20.76	-33.57
-0.821	-7.838	-6.715	-10.78	-40.79	-19.02	-15.53	-20.9	-33.55
-0.822	-7.946	-6.76	-10.82	-41.42	-19.11	-15.57	-21.04	-33.74
-0.823	-7.78	-6.78	-10.86	-41.45	-19.19	-15.75	-21.18	-34.13
-0.824	-7.774	-6.891	-10.9	-41.54	-19.27	-15.86	-21.32	-34.06
-0.825	-7.943	-6.792	-10.94	-41.84	-19.33	-15.94	-21.45	-34.15
-0.826	-7.841	-6.922	-10.98	-41.69	-19.39	-15.99	-21.57	-34.22
-0.827	-8.015	-6.978	-11.02	-42.08	-19.45	-16	-21.68	-34.27
-0.828	-8.035	-6.915	-11.07	-42.23	-19.5	-15.96	-21.77	-34.73
-0.829	-7.964	-7.09	-11.11	-42.59	-19.55	-16.08	-21.86	-34.81
-0.83	-7.997	-7.055	-11.15	-42.33	-19.59	-16.24	-21.94	-34.89
-0.831	-8.087	-7.068	-11.2	-42.41	-19.64	-16.31	-22.02	-35.16
-0.832	-8.122	-7.116	-11.25	-42.87	-19.69	-16.26	-22.09	-35.2
-0.833	-8.186	-7.175	-11.29	-42.65	-19.74	-16.36	-22.16	-35.15
-0.834	-8.292	-7.178	-11.34	-42.76	-19.79	-16.49	-22.23	-35.25
-0.835	-8.233	-7.254	-11.39	-42.77	-19.86	-16.52	-22.3	-35.35
-0.836	-8.293	-7.298	-11.44	-42.89	-19.93	-16.43	-22.37	-35.36
-0.837	-8.366	-7.347	-11.49	-42.85	-20	-16.51	-22.44	-35.54
-0.838	-8.326	-7.43	-11.54	-43	-20.09	-16.65	-22.51	-35.71
-0.839	-8.419	-7.254	-11.6	-43.26	-20.17	-16.69	-22.58	-36.13
-0.84	-8.476	-7.31	-11.65	-43.25	-20.26	-16.51	-22.64	-36.27
-0.841	-8.503	-7.439	-11.71	-43.4	-20.34	-16.54	-22.7	-36.39
-0.842	-8.529	-7.52	-11.77	-43.24	-20.43	-16.57	-22.76	-36.34
-0.843	-8.555	-7.526	-11.83	-43.6	-20.53	-16.76	-22.82	-36.38
-0.844	-8.575	-7.484	-11.89	-43.68	-20.62	-16.88	-22.88	-36.44
-0.845	-8.616	-7.419	-11.95	-44.2	-20.7	-16.99	-22.94	-36.7
-0.846	-8.713	-7.558	-12.01	-44.4	-20.79	-17.07	-23	-37.29
-0.847	-8.704	-7.492	-12.07	-44	-20.87	-17.16	-23.07	-37.62
-0.848	-8.778	-7.474	-12.13	-44.21	-20.94	-17.2	-23.15	-37.59
-0.849	-8.817	-7.614	-12.2	-44.59	-21.02	-17.25	-23.24	-37.6
-0.85	-8.78	-7.758	-12.26	-44.74	-21.09	-17.31	-23.34	-37.74
-0.851	-8.739	-7.749	-12.33	-44.88	-21.16	-17.41	-23.44	-37.74
-0.852	-8.825	-7.769	-12.39	-45.05	-21.23	-17.45	-23.55	-38.1
-0.853	-8.887	-7.794	-12.45	-44.79	-21.29	-17.53	-23.67	-38.11
-0.854	-8.998	-7.896	-12.52	-45.03	-21.35	-17.62	-23.78	-37.99
-0.855	-9.035	-7.867	-12.58	-44.99	-21.41	-17.67	-23.9	-38.14
-0.856	-9.053	-7.841	-12.65	-45.41	-21.48	-17.69	-24.01	-38.35
-0.857	-8.996	-7.943	-12.71	-45.5	-21.55	-17.7	-24.12	-38.41
-0.858	-9.115	-8.037	-12.77	-45.38	-21.62	-17.74	-24.21	-38.65
-0.859	-9.159	-8.087	-12.83	-45.26	-21.7	-17.82	-24.3	-38.59
-0.86	-9.137	-8.139	-12.89	-45.61	-21.78	-17.87	-24.38	-38.77
-0.861	-9.257	-8.189	-12.95	-45.98	-21.87	-18.02	-24.45	-38.83
-0.862	-9.267	-8.153	-13.01	-45.84	-21.96	-18.13	-24.52	-38.91
-0.863	-9.329	-8.189	-13.07	-45.96	-22.04	-18.14	-24.59	-39.15
-0.864	-9.361	-8.242	-13.13	-46	-22.13	-18.1	-24.65	-39.13
-0.865	-9.425	-8.294	-13.19	-46.25	-22.22	-18.17	-24.72	-39.16
-0.866	-9.449	-8.28	-13.24	-46.48	-22.32	-18.27	-24.78	-39.29
-0.867	-9.485	-8.373	-13.3	-46.42	-22.41	-18.33	-24.85	-39.52
-0.868	-9.541	-8.427	-13.35	-46.57	-22.51	-18.33	-24.93	-39.62
-0.869	-9.536	-8.38	-13.41	-46.74	-22.59	-18.41	-25	-39.75
-0.87	-9.558	-8.43	-13.46	-47.03	-22.68	-18.35	-25.08	-39.8
-0.871	-9.534	-8.467	-13.51	-47.05	-22.77	-18.33	-25.17	-39.94
-0.872	-9.711	-8.53	-13.57	-47.28	-22.85	-18.52	-25.26	-40
-0.873	-9.659	-8.534	-13.62	-47.13	-22.92	-18.58	-25.35	-39.65
-0.874	-9.687	-8.82	-13.67	-47.86	-23	-18.71	-25.44	-39.79
-0.875	-9.763	-8.69	-13.73	-47.51	-23.08	-18.85	-25.53	-40.12
-0.876	-9.845	-8.704	-13.78	-47.81	-23.15	-18.85	-25.62	-40.39
-0.877	-9.868	-8.845	-13.83	-47.98	-23.22	-18.82	-25.72	-40.39
-0.878	-9.934	-8.882	-13.89	-48.06	-23.28	-18.74	-25.81	-40.59
-0.879	-9.951	-8.945	-13.94	-47.84	-23.34	-18.81	-25.9	-41.06
-0.88	-9.978	-8.983	-14	-48.15	-23.41	-19.02	-26	-41.15
-0.881	-10.14	-9.024	-14.06	-48.27	-23.48	-19.28	-26.09	-41.16
-0.882	-10.08	-9.107	-14.11	-48.1	-23.55	-19.43	-26.18	-41.43
-0.883	-10.16	-9.187	-14.17	-48.46	-23.62	-19.51	-26.27	-41.66
-0.884	-10.1	-9.123	-14.23	-48.58	-23.69	-19.55	-26.36	-41.52
-0.885	-10.17	-9.112	-14.29	-48.98	-23.75	-19.64	-26.45	-41.78
-0.886	-10.25	-9.221	-14.35	-48.79	-23.82	-19.74	-26.53	-41.56
-0.887	-10.26	-9.36	-14.41	-48.83	-23.89	-19.78	-26.61	-41.72
-0.888	-10.29	-9.378	-14.48	-49.36	-23.97	-19.77	-26.69	-42.11
-0.889	-10.27	-9.395	-14.54	-49.13	-24.06	-19.83	-26.77	-42.11
-0.89	-10.4	-9.398	-14.61	-49.21	-24.15	-19.91	-26.84	-42.23
-0.891	-10.45	-9.446	-14.68	-49.03	-24.25	-19.93	-26.9	-42.55
-0.892	-10.47	-9.499	-14.75	-49.57	-24.35	-19.92	-26.97	-42.69
-0.893	-10.51	-9.556	-14.82	-49.68	-24.45	-19.94	-27.03	-42.7
-0.894	-10.52	-9.603	-14.89	-49.22	-24.57	-20.04	-27.08	-42.78
-0.895	-10.58	-9.655	-14.96	-50.1	-24.69	-20.12	-27.14	-42.94
-0.896	-10.66	-9.791	-15.03	-49.93	-24.81	-20.17	-27.2	-43.11
-0.897	-10.63	-9.947	-15.11	-50.09	-24.93	-20.31	-27.26	-43.28
-0.898	-10.63	-9.816	-15.18	-50.1	-25.04	-20.47	-27.33	-43.34
-0.899	-10.79	-9.837	-15.25	-50.28	-25.14	-20.46	-27.4	-43.36
-0.9	-10.88	-9.895	-15.33	-50.33	-25.23	-20.54	-27.47	-43.48
-0.901	-10.81	-9.969	-15.4	-50.4	-25.32	-20.69	-27.55	-43.64
-0.902	-10.82	-10.03	-15.48	-50.41	-25.4	-20.75	-27.63	-43.61
-0.903	-10.84	-10	-15.56	-50.57	-25.47	-20.67	-27.71	-43.58
-0.904	-10.94	-10.08	-15.63	-50.75	-25.53	-20.74	-27.8	-44.04
-0.905	-11.09	-10.22	-15.71	-50.79	-25.57	-20.94	-27.89	-44.46
-0.906	-11.07	-10.21	-15.78	-51.17	-25.6	-21.03	-27.98	-44.68
-0.907	-11.01	-10.25	-15.86	-51.6	-25.63	-21	-28.08	-44.75
-0.908	-11.13	-10.27	-15.94	-51.81	-25.67	-21.11	-28.16	-44.65
-0.909	-11.16	-10.28	-16.01	-51.93	-25.72	-21.25	-28.25	-44.88
-0.91	-11.1	-10.27	-16.09	-51.6	-25.78	-21.34	-28.33	-45.06
-0.911	-11.22	-10.46	-16.16	-51.65	-25.85	-21.33	-28.4	-45.2
-0.912	-11.28	-10.5	-16.24	-51.74	-25.93	-21.42	-28.47	-45.18
-0.913	-11.41	-10.53	-16.31	-51.73	-26	-21.51	-28.53	-45.02
-0.914	-11.32	-10.52	-16.39	-52.16	-26.09	-21.6	-28.58	-45.44
-0.915	-11.39	-10.7	-16.46	-52.42	-26.19	-21.61	-28.64	-45.61
-0.916	-11.42	-10.73	-16.53	-51.97	-26.3	-21.7	-28.7	-45.43
-0.917	-11.47	-10.72	-16.61	-52.77	-26.43	-21.82	-28.76	-45.65
-0.918	-11.45	-11.08	-16.68	-52.66	-26.55	-21.84	-28.82	-45.84
-0.919	-11.57	-10.99	-16.76	-52.4	-26.67	-21.76	-28.9	-46.01
-0.92	-11.73	-11.01	-16.83	-52.78	-26.77	-21.94	-28.97	-46.16
-0.921	-11.7	-11.1	-16.9	-53.07	-26.88	-22.18	-29.06	-46.34
-0.922	-11.69	-11.19	-16.98	-53.02	-26.98	-22.33	-29.15	-46.76
-0.923	-11.75	-11.23	-17.05	-52.94	-27.09	-22.3	-29.23	-46.69
-0.924	-11.82	-11.33	-17.13	-53.41	-27.2	-22.29	-29.31	-46.71
-0.925	-11.76	-11.26	-17.2	-53.11	-27.3	-22.4	-29.38	-46.92
-0.926	-11.73	-11.37	-17.28	-53.63	-27.4	-22.53	-29.43	-47.37
-0.927	-11.9	-11.37	-17.35	-53.86	-27.48	-22.52	-29.48	-46.99
-0.928	-11.94	-11.61	-17.43	-53.91	-27.55	-22.52	-29.51	-47.48
-0.929	-11.93	-11.65	-17.5	-53.98	-27.62	-22.3	-29.53	-47.57
-0.93	-11.98	-11.76	-17.58	-54.01	-27.69	-22.34	-29.55	-47.18
-0.931	-12.04	-11.94	-17.66	-53.43	-27.76	-22.58	-29.58	-47.6
-0.932	-12.11	-11.87	-17.73	-53.97	-27.84	-22.77	-29.61	-47.82
-0.933	-12.29	-11.81	-17.81	-54.17	-27.92	-22.87	-29.65	-47.76
-0.934	-12.34	-11.97	-17.89	-54.64	-28	-22.98	-29.72	-47.54
-0.935	-12.21	-12	-17.97	-54.25	-28.08	-23.03	-29.8	-47.87
-0.936	-12.22	-12.16	-18.05	-54.86	-28.17	-23.14	-29.91	-48.09
-0.937	-12.25	-12.36	-18.13	-54.98	-28.27	-23.23	-30.03	-47.99
-0.938	-12.24	-12.27	-18.21	-55.18	-28.38	-23.29	-30.17	-48.06
-0.939	-12.33	-12.33	-18.3	-55.16	-28.49	-23.27	-30.31	-48.07
-0.94	-12.31	-12.32	-18.38	-55.57	-28.6	-23.41	-30.45	-48.3
-0.941	-12.43	-12.44	-18.46	-55.43	-28.7	-23.55	-30.58	-48.07
-0.942	-12.65	-12.48	-18.54	-55.63	-28.8	-23.71	-30.7	-48.17
-0.943	-12.53	-12.46	-18.63	-55.77	-28.89	-23.72	-30.8	-48.54
-0.944	-12.62	-12.64	-18.71	-55.73	-28.98	-23.78	-30.89	-48.83
-0.945	-12.64	-12.81	-18.79	-55.97	-29.07	-23.9	-30.97	-48.94
-0.946	-12.7	-12.81	-18.88	-56	-29.15	-24.07	-31.03	-48.93
-0.947	-12.7	-12.81	-18.96	-56.49	-29.23	-24.08	-31.09	-49.18
-0.948	-12.8	-12.84	-19.04	-55.39	-29.29	-24.18	-31.16	-49.32
-0.949	-12.82	-13.05	-19.12	-56.86	-29.34	-24.29	-31.23	-49.25
-0.95	-12.85	-13.09	-19.21	-56.62	-29.38	-24.35	-31.31	-49.95
-0.951	-12.8	-13.04	-19.29	-56.87	-29.42	-24.3	-31.41	-49.46
-0.952	-12.93	-13.11	-19.37	-56.56	-29.46	-24.37	-31.52	-49.69
-0.953	-12.95	-13.24	-19.45	-56.78	-29.51	-24.5	-31.64	-50.39
-0.954	-12.94	-13.24	-19.53	-57.08	-29.56	-24.6	-31.77	-50.43
-0.955	-13.08	-13.35	-19.61	-57.27	-29.62	-24.74	-31.91	-50.72
-0.956	-13.15	-13.3	-19.69	-56.96	-29.7	-24.96	-32.05	-50.63
-0.957	-13.25	-13.46	-19.77	-57.13	-29.8	-25.1	-32.18	-50.72
-0.958	-13.13	-13.72	-19.85	-57.2	-29.91	-25.17	-32.3	-50.87
-0.959	-13.2	-13.94	-19.93	-57.49	-30.04	-25.15	-32.4	-50.85
-0.96	-13.43	-13.81	-20.01	-57.72	-30.19	-25.28	-32.49	-50.72
-0.961	-13.42	-13.99	-20.09	-57.94	-30.35	-25.38	-32.56	-50.91
-0.962	-13.34	-13.95	-20.16	-58.12	-30.52	-25.39	-32.61	-51.11
-0.963	-13.36	-14.01	-20.24	-57.75	-30.68	-25.4	-32.63	-51.18
-0.964	-13.43	-14.14	-20.32	-57.47	-30.82	-25.64	-32.64	-51.04
-0.965	-13.46	-14.38	-20.4	-57.76	-30.95	-25.78	-32.63	-51.01
-0.966	-13.55	-14.44	-20.47	-57.7	-31.06	-25.81	-32.62	-51.06
-0.967	-13.58	-14.37	-20.55	-58.73	-31.16	-25.68	-32.59	-51.11
-0.968	-13.66	-14.37	-20.63	-58.94	-31.25	-25.79	-32.56	-50.99
-0.969	-13.57	-14.34	-20.71	-59.14	-31.32	-26.05	-32.53	-51.48
-0.97	-13.71	-14.42	-20.79	-59.28	-31.39	-26.18	-32.52	-51.27
-0.971	-13.66	-14.72	-20.87	-58.95	-31.44	-26.12	-32.52	-51.56
-0.972	-13.8	-14.73	-20.95	-58.61	-31.51	-26.24	-32.53	-51.55
-0.973	-13.81	-14.65	-21.03	-59.06	-31.58	-26.45	-32.57	-51.62
-0.974	-13.88	-14.86	-21.11	-59.21	-31.66	-26.47	-32.64	-51.91
-0.975	-13.93	-15.1	-21.19	-59.22	-31.75	-26.49	-32.72	-52.15
-0.976	-13.89	-15.08	-21.28	-59.46	-31.86	-26.65	-32.83	-51.98
-0.977	-13.94	-15.31	-21.36	-59.72	-31.98	-26.74	-32.95	-52.17
-0.978	-14.12	-15.39	-21.45	-59.71	-32.11	-26.77	-33.09	-52.6
-0.979	-14.24	-15.39	-21.54	-59.84	-32.25	-26.81	-33.24	-52.75
-0.98	-14.07	-15.44	-21.63	-59.96	-32.38	-27.06	-33.39	-53.1
-0.981	-14.17	-15.58	-21.72	-60.16	-32.52	-27.32	-33.53	-52.92
-0.982	-14.29	-15.79	-21.81	-59.83	-32.66	-27.34	-33.68	-53.23
-0.983	-14.19	-15.9	-21.91	-60.64	-32.79	-27.2	-33.81	-53.36
-0.984	-14.42	-16.03	-22	-60.53	-32.91	-27.33	-33.93	-53.46
-0.985	-14.49	-15.96	-22.1	-60.11	-33.01	-27.49	-34.05	-53.64
-0.986	-14.34	-16.27	-22.2	-60.1	-33.09	-27.62	-34.16	-53.58
-0.987	-14.45	-16.14	-22.3	-60.52	-33.17	-27.69	-34.26	-53.73
-0.988	-14.55	-16.15	-22.4	-60.9	-33.24	-27.82	-34.35	-53.92
-0.989	-14.52	-16.31	-22.5	-61.18	-33.29	-27.94	-34.44	-53.71
-0.99	-14.64	-16.44	-22.61	-61.54	-33.35	-27.97	-34.52	-54
-0.991	-14.71	-16.66	-22.71	-61.23	-33.4	-27.95	-34.6	-54.08
-0.992	-14.63	-16.65	-22.82	-61.67	-33.45	-28.11	-34.68	-54.33
-0.993	-14.7	-16.8	-22.93	-61.57	-33.5	-28.27	-34.76	-54.44
-0.994	-14.78	-16.99	-23.03	-62.2	-33.56	-28.3	-34.83	-54.2
-0.995	-14.91	-17.08	-23.14	-61.65	-33.62	-28.22	-34.91	-54.54
-0.996	-14.94	-17.21	-23.25	-61.69	-33.7	-28.4	-34.99	-54.94
-0.997	-14.84	-17.19	-23.36	-61.69	-33.78	-28.69	-35.07	-54.91
-0.998	-15	-17.21	-23.46	-62.28	-33.86	-28.86	-35.15	-55.5
-0.999	-15.22	-17.4	-23.57	-62.13	-33.95	-28.83	-35.23	-55.59
-1	-15.23	-17.48	-23.68	-62.02	-34.05	-28.88	-35.32	-55.75

## Sheet: Figure 2b
Potential (V vs. RHE)	Co-CB-MW	error bar	CNTs-MW	error bar	Co-CNTs	error bar	Co-CNTs-MW	error bar
-0.5	74	4.1	16	4.8	10	3.7	87.7	1.8
-0.55	76.3	5.8	12	6.1	15.7	6.1	88.9	3.6
-0.6	78.3	4.2	15	4.2	3	4.7	90.5	4.8
-0.65	81.5	3.1	8.6	2.9	1.8	2.6	90.1	5.1
-0.7	80.6	2.2	4.8	4	0.9	0.8	92.6	1.4
-0.75	84.5	5	2.7	2.8	0.7	0.3	93.6	3.8
-0.8	82.1	5.9	1.9	1.9	0.5	0.8	93.1	2.3
-0.85	78.2	5.5	1.2	2.1	0.8	0.9	92.1	1.8
-0.9	69.8	7.2	0.9	1.3	0.6	0.3	93.3	3.2
-0.95	63.1	3.8	0.7	0.9	0.5	0.6	91.1	2.1
-1	52.1	4.8	0.3	0.2	0.4	0.3	91.6	2.8

## Sheet: Figure 2c
Potential (V vs. RHE)	Co-CB-MW	error bar	CNTs-MW	error bar	Co-CNTs	error bar	Co-CNTs-MW	error bar
-0.5	-1.2	0.5	-0.005	0	-0.023	0.02	-1.33	0.2
-0.55	-1.9	1.4	-0.01	0.03	-0.06	0.08	-2.26	0.8
-0.6	-3.4	0.9	-0.16	0.2	-0.14	0.1	-4.7	1.3
-0.65	-5.5	0.9	-0.3	0.15	-0.04	0	-5.7	2
-0.7	-7.9	1.8	-0.32	0.18	-0.03	0	-9.6	3.1
-0.75	-12.7	1.9	-0.31	0.16	-0.03	0	-15.2	1.7
-0.8	-17.1	2.5	-0.32	0.19	-0.02	0	-18.3	0.6
-0.85	-21.3	1.4	-0.32	0.22	-0.03	0	-21.1	2.3
-0.9	-25.1	2.2	-0.32	0.25	-0.02	0	-26.3	2.1
-0.95	-27.1	2.7	-0.32	0.28	-0.02	0	-33.3	1.8
-1	-25.2	3.1	-0.32	0.31	-0.02	0	-42	3.6

## Sheet: Figure 2d
Potential (V vs. RHE)	TOF
-0.6	2871
-0.65	4092
-0.7	6852
-0.75	9650
-0.8	11177
-0.85	13559
-0.9	16491
-0.95	20766
-1	25896

## Sheet: Figure 2e
Current density (mA cm-2)	FE H2 (%)	FE CO (%)
50	3.1	97.6
75	2.3	97.9
100	2.7	97.8
125	2.4	98.2
150	2.1	98.4
175	1.7	98.7
200	2.4	98.6
225	2.1	98.5
250	2.5	98.4
275	2.4	98.4
300	2.7	98.5
325	2.6	97.6
350	4.8	96

## Sheet: Figure 2f
Time (h)	Potential (V vs. RHE)	Time (h)	FE CO (%)	FE H2 (%)
0.000222222	-0.636	1	97.4	3.3
0.000444444	-0.639	2	98	2.5
0.000666667	-0.642	3	98.2	2.4
0.000888889	-0.643	4	97.8	3.1
0.00111	-0.645	5	98.6	2.8
0.00133	-0.643	6	97.1	3.5
0.00156	-0.646	7	97	3.8
0.00178	-0.644	8	96.8	4.5
0.002	-0.646	9	96.7	4
0.00222	-0.646	10	96.5	4.3
0.00244	-0.646	11	96	4.7
0.00267	-0.645	12	95.7	5.3
0.00289	-0.644	13	96	5
0.00311	-0.644	14	95.4	5.8
0.00333	-0.646	15	94.7	6.1
0.00356	-0.647	16	95.1	5.7
0.00378	-0.646	17	94.3	6.6
0.004	-0.647	18	93.7	7.2
0.00422	-0.646	19	92.5	8
0.00444	-0.647	20	92.1	8.8
0.00467	-0.647	21	90.8	9.7
0.00489	-0.648	22	89.1	11.3
0.00511	-0.647	23	84	16.7
0.00533	-0.646	24	83.7	17.7
0.00556	-0.646
0.00578	-0.648
0.006	-0.648
0.00622	-0.646
0.00644	-0.648
0.00667	-0.647
0.00689	-0.648
0.00711	-0.648
0.00733	-0.648
0.00756	-0.648
0.00778	-0.651
0.008	-0.65
0.00822	-0.65
0.00844	-0.652
0.00867	-0.65
0.00889	-0.652
0.00911	-0.652
0.00933	-0.65
0.00956	-0.651
0.00978	-0.652
0.01	-0.652
0.01022	-0.651
0.01044	-0.653
0.01067	-0.651
0.01089	-0.653
0.01111	-0.653
0.01133	-0.654
0.01156	-0.651
0.01178	-0.652
0.012	-0.652
0.01222	-0.652
0.01244	-0.652
0.01267	-0.653
0.01289	-0.653
0.01311	-0.654
0.01333	-0.654
0.01356	-0.653
0.01378	-0.653
0.014	-0.654
0.01422	-0.654
0.01444	-0.654
0.01467	-0.654
0.01489	-0.655
0.01511	-0.655
0.01533	-0.656
0.01556	-0.655
0.01578	-0.655
0.016	-0.656
0.01622	-0.656
0.01644	-0.656
0.01667	-0.656
0.01689	-0.656
0.01711	-0.656
0.01733	-0.657
0.01756	-0.657
0.01778	-0.657
0.018	-0.658
0.01822	-0.657
0.01844	-0.658
0.01867	-0.658
0.01889	-0.659
0.01911	-0.658
0.01933	-0.658
0.01956	-0.659
0.01978	-0.658
0.02	-0.659
0.02022	-0.659
0.02044	-0.658
0.02067	-0.658
0.02089	-0.659
0.02111	-0.658
0.02133	-0.657
0.02156	-0.658
0.02178	-0.657
0.022	-0.658
0.02222	-0.658
0.02244	-0.658
0.02267	-0.658
0.02289	-0.658
0.02311	-0.659
0.02333	-0.659
0.02356	-0.659
0.02378	-0.658
0.024	-0.658
0.02422	-0.659
0.02444	-0.658
0.02467	-0.658
0.02489	-0.657
0.02511	-0.657
0.02533	-0.657
0.02556	-0.657
0.02578	-0.657
0.026	-0.657
0.02622	-0.659
0.02644	-0.658
0.02667	-0.658
0.02689	-0.658
0.02711	-0.658
0.02733	-0.658
0.02756	-0.658
0.02778	-0.657
0.028	-0.657
0.02822	-0.658
0.02844	-0.657
0.02867	-0.657
0.02889	-0.657
0.02911	-0.658
0.02933	-0.658
0.02956	-0.659
0.02978	-0.658
0.03	-0.658
0.03022	-0.658
0.03044	-0.658
0.03067	-0.658
0.03089	-0.659
0.03111	-0.658
0.03133	-0.659
0.03156	-0.658
0.03178	-0.659
0.032	-0.659
0.03222	-0.659
0.03244	-0.659
0.03267	-0.659
0.03289	-0.66
0.03311	-0.66
0.03333	-0.66
0.03356	-0.661
0.03378	-0.66
0.034	-0.661
0.03422	-0.661
0.03444	-0.66
0.03467	-0.661
0.03489	-0.661
0.03511	-0.661
0.03533	-0.659
0.03556	-0.659
0.03578	-0.659
0.036	-0.659
0.03622	-0.659
0.03644	-0.659
0.03667	-0.66
0.03689	-0.66
0.03711	-0.66
0.03733	-0.66
0.03756	-0.66
0.03778	-0.66
0.038	-0.66
0.03822	-0.66
0.03844	-0.66
0.03867	-0.66
0.03889	-0.66
0.03911	-0.66
0.03933	-0.66
0.03956	-0.66
0.03978	-0.661
0.04	-0.661
0.04022	-0.661
0.04044	-0.661
0.04067	-0.661
0.04089	-0.661
0.04111	-0.661
0.04133	-0.661
0.04156	-0.661
0.04178	-0.662
0.042	-0.662
0.04222	-0.662
0.04244	-0.662
0.04267	-0.662
0.04289	-0.662
0.04311	-0.662
0.04333	-0.662
0.04356	-0.662
0.04378	-0.66
0.044	-0.66
0.04422	-0.66
0.04444	-0.66
0.04467	-0.66
0.04489	-0.66
0.04511	-0.661
0.04533	-0.661
0.04556	-0.661
0.04578	-0.661
0.046	-0.661
0.04622	-0.661
0.04644	-0.661
0.04667	-0.661
0.04689	-0.661
0.04711	-0.661
0.04733	-0.661
0.04756	-0.661
0.04778	-0.662
0.048	-0.662
0.04822	-0.662
0.04844	-0.662
0.04867	-0.662
0.04889	-0.662
0.04911	-0.662
0.04933	-0.662
0.04956	-0.662
0.04978	-0.662
0.05	-0.662
0.05022	-0.662
0.05044	-0.663
0.05067	-0.663
0.05089	-0.663
0.05111	-0.663
0.05133	-0.663
0.05156	-0.663
0.05178	-0.663
0.052	-0.663
0.05222	-0.663
0.05244	-0.663
0.05267	-0.664
0.05289	-0.664
0.05311	-0.664
0.05333	-0.664
0.05356	-0.664
0.05378	-0.662
0.054	-0.662
0.05422	-0.662
0.05444	-0.662
0.05467	-0.662
0.05489	-0.662
0.05511	-0.662
0.05533	-0.662
0.05556	-0.663
0.05578	-0.663
0.056	-0.663
0.05622	-0.663
0.05644	-0.663
0.05667	-0.663
0.05689	-0.663
0.05711	-0.663
0.05733	-0.663
0.05756	-0.663
0.05778	-0.663
0.058	-0.663
0.05822	-0.663
0.05844	-0.663
0.05867	-0.663
0.05889	-0.663
0.05911	-0.663
0.05933	-0.664
0.05956	-0.664
0.05978	-0.664
0.06	-0.664
0.06022	-0.664
0.06044	-0.664
0.06067	-0.665
0.06089	-0.665
0.06111	-0.665
0.06133	-0.665
0.06156	-0.665
0.06178	-0.665
0.062	-0.665
0.06222	-0.665
0.06244	-0.665
0.06267	-0.663
0.06289	-0.663
0.06311	-0.663
0.06333	-0.663
0.06356	-0.664
0.06378	-0.664
0.064	-0.664
0.06422	-0.664
0.06444	-0.664
0.06467	-0.664
0.06489	-0.664
0.06511	-0.664
0.06533	-0.664
0.06556	-0.664
0.06578	-0.664
0.066	-0.664
0.06622	-0.664
0.06644	-0.664
0.06667	-0.664
0.06689	-0.664
0.06711	-0.664
0.06733	-0.664
0.06756	-0.665
0.06778	-0.665
0.068	-0.665
0.06822	-0.665
0.06844	-0.665
0.06867	-0.665
0.06889	-0.665
0.06911	-0.665
0.06933	-0.665
0.06956	-0.665
0.06978	-0.666
0.07	-0.666
0.07022	-0.666
0.07044	-0.666
0.07067	-0.666
0.07089	-0.666
0.07111	-0.666
0.07133	-0.666
0.07156	-0.666
0.07178	-0.666
0.072	-0.665
0.07222	-0.664
0.07244	-0.664
0.07267	-0.664
0.07289	-0.665
0.07311	-0.665
0.07333	-0.665
0.07356	-0.665
0.07378	-0.665
0.074	-0.665
0.07422	-0.665
0.07444	-0.665
0.07467	-0.665
0.07489	-0.665
0.07511	-0.665
0.07533	-0.665
0.07556	-0.665
0.07578	-0.665
0.076	-0.666
0.07622	-0.666
0.07644	-0.666
0.07667	-0.666
0.07689	-0.666
0.07711	-0.666
0.07733	-0.666
0.07756	-0.666
0.07778	-0.666
0.078	-0.666
0.07822	-0.666
0.07844	-0.666
0.07867	-0.667
0.07889	-0.667
0.07911	-0.667
0.07933	-0.667
0.07956	-0.667
0.07978	-0.667
0.08	-0.665
0.08022	-0.665
0.08044	-0.665
0.08067	-0.665
0.08089	-0.666
0.08111	-0.666
0.08133	-0.666
0.08156	-0.666
0.08178	-0.666
0.082	-0.666
0.08222	-0.666
0.08244	-0.666
0.08267	-0.666
0.08289	-0.666
0.08311	-0.666
0.08333	-0.666
0.08356	-0.666
0.08378	-0.666
0.084	-0.667
0.08422	-0.667
0.08444	-0.667
0.08467	-0.667
0.08489	-0.667
0.08511	-0.667
0.08533	-0.667
0.08556	-0.667
0.08578	-0.667
0.086	-0.667
0.08622	-0.667
0.08644	-0.667
0.08667	-0.667
0.08689	-0.667
0.08711	-0.668
0.08733	-0.668
0.08756	-0.668
0.08778	-0.668
0.088	-0.668
0.08822	-0.668
0.08844	-0.668
0.08867	-0.668
0.08889	-0.668
0.08911	-0.668
0.08933	-0.668
0.08956	-0.668
0.08978	-0.668
0.09	-0.667
0.09022	-0.667
0.09044	-0.667
0.09067	-0.667
0.09089	-0.667
0.09111	-0.667
0.09133	-0.667
0.09156	-0.667
0.09178	-0.667
0.092	-0.667
0.09222	-0.667
0.09244	-0.667
0.09267	-0.667
0.09289	-0.667
0.09311	-0.667
0.09333	-0.667
0.09356	-0.667
0.09378	-0.667
0.094	-0.667
0.09422	-0.668
0.09444	-0.668
0.09467	-0.668
0.09489	-0.668
0.09511	-0.668
0.09533	-0.668
0.09556	-0.668
0.09578	-0.668
0.096	-0.668
0.09622	-0.668
0.09644	-0.668
0.09667	-0.669
0.09689	-0.669
0.09711	-0.669
0.09733	-0.669
0.09756	-0.669
0.09778	-0.669
0.098	-0.669
0.09822	-0.667
0.09844	-0.667
0.09867	-0.667
0.09889	-0.667
0.09911	-0.667
0.09933	-0.667
0.09956	-0.667
0.09978	-0.668
0.1	-0.668
0.10022	-0.668
0.10044	-0.668
0.10067	-0.668
0.10089	-0.668
0.10111	-0.668
0.10133	-0.668
0.10156	-0.668
0.10178	-0.668
0.102	-0.668
0.10222	-0.668
0.10244	-0.668
0.10267	-0.668
0.10289	-0.668
0.10311	-0.669
0.10333	-0.669
0.10356	-0.669
0.10378	-0.669
0.104	-0.669
0.10422	-0.669
0.10444	-0.669
0.10467	-0.67
0.10489	-0.67
0.10511	-0.67
0.10533	-0.67
0.10556	-0.67
0.10578	-0.67
0.106	-0.67
0.10622	-0.67
0.10644	-0.67
0.10667	-0.67
0.10689	-0.67
0.10711	-0.671
0.10733	-0.669
0.10756	-0.669
0.10778	-0.669
0.108	-0.669
0.10822	-0.669
0.10844	-0.669
0.10867	-0.669
0.10889	-0.669
0.10911	-0.669
0.10933	-0.669
0.10956	-0.669
0.10978	-0.669
0.11	-0.669
0.11022	-0.669
0.11044	-0.669
0.11067	-0.67
0.11089	-0.67
0.11111	-0.67
0.11133	-0.67
0.11156	-0.67
0.11178	-0.67
0.112	-0.67
0.11222	-0.67
0.11244	-0.67
0.11267	-0.67
0.11289	-0.67
0.11311	-0.67
0.11333	-0.671
0.11356	-0.671
0.11378	-0.671
0.114	-0.671
0.11422	-0.671
0.11444	-0.671
0.11467	-0.671
0.11489	-0.669
0.11511	-0.669
0.11533	-0.669
0.11556	-0.67
0.11578	-0.67
0.116	-0.67
0.11622	-0.67
0.11644	-0.67
0.11667	-0.67
0.11689	-0.67
0.11711	-0.67
0.11733	-0.67
0.11756	-0.67
0.11778	-0.67
0.118	-0.67
0.11822	-0.67
0.11844	-0.67
0.11867	-0.67
0.11889	-0.67
0.11911	-0.67
0.11933	-0.67
0.11956	-0.67
0.11978	-0.67
0.12	-0.671
0.12022	-0.671
0.12044	-0.671
0.12067	-0.671
0.12089	-0.671
0.12111	-0.671
0.12133	-0.671
0.12156	-0.671
0.12178	-0.671
0.122	-0.671
0.12222	-0.671
0.12244	-0.671
0.12267	-0.672
0.12289	-0.672
0.12311	-0.672
0.12333	-0.672
0.12356	-0.672
0.12378	-0.672
0.124	-0.672
0.12422	-0.672
0.12444	-0.67
0.12467	-0.671
0.12489	-0.671
0.12511	-0.671
0.12533	-0.671
0.12556	-0.671
0.12578	-0.671
0.126	-0.671
0.12622	-0.671
0.12644	-0.671
0.12667	-0.671
0.12689	-0.671
0.12711	-0.671
0.12733	-0.671
0.12756	-0.671
0.12778	-0.671
0.128	-0.671
0.12822	-0.672
0.12844	-0.672
0.12867	-0.672
0.12889	-0.672
0.12911	-0.672
0.12933	-0.672
0.12956	-0.672
0.12978	-0.672
0.13	-0.672
0.13022	-0.672
0.13044	-0.672
0.13067	-0.672
0.13089	-0.672
0.13111	-0.672
0.13133	-0.673
0.13156	-0.673
0.13178	-0.673
0.132	-0.671
0.13222	-0.671
0.13244	-0.671
0.13267	-0.671
0.13289	-0.671
0.13311	-0.672
0.13333	-0.672
0.13356	-0.672
0.13378	-0.672
0.134	-0.672
0.13422	-0.672
0.13444	-0.672
0.13467	-0.672
0.13489	-0.672
0.13511	-0.672
0.13533	-0.672
0.13556	-0.672
0.13578	-0.672
0.136	-0.672
0.13622	-0.672
0.13644	-0.672
0.13667	-0.672
0.13689	-0.672
0.13711	-0.672
0.13733	-0.672
0.13756	-0.672
0.13778	-0.672
0.138	-0.672
0.13822	-0.672
0.13844	-0.673
0.13867	-0.673
0.13889	-0.673
0.13911	-0.673
0.13933	-0.673
0.13956	-0.673
0.13978	-0.673
0.14	-0.673
0.14022	-0.673
0.14044	-0.673
0.14067	-0.674
0.14089	-0.674
0.14111	-0.674
0.14133	-0.674
0.14156	-0.672
0.14178	-0.672
0.142	-0.672
0.14222	-0.672
0.14244	-0.672
0.14267	-0.672
0.14289	-0.672
0.14311	-0.672
0.14333	-0.672
0.14356	-0.672
0.14378	-0.672
0.144	-0.673
0.14422	-0.673
0.14444	-0.672
0.14467	-0.673
0.14489	-0.673
0.14511	-0.673
0.14533	-0.673
0.14556	-0.673
0.14578	-0.673
0.146	-0.673
0.14622	-0.673
0.14644	-0.673
0.14667	-0.673
0.14689	-0.673
0.14711	-0.673
0.14733	-0.674
0.14756	-0.674
0.14778	-0.674
0.148	-0.674
0.14822	-0.674
0.14844	-0.674
0.14867	-0.674
0.14889	-0.674
0.14911	-0.675
0.14933	-0.673
0.14956	-0.673
0.14978	-0.673
0.15	-0.673
0.15022	-0.673
0.15044	-0.673
0.15067	-0.673
0.15089	-0.673
0.15111	-0.673
0.15133	-0.673
0.15156	-0.673
0.15178	-0.673
0.152	-0.673
0.15222	-0.673
0.15244	-0.673
0.15267	-0.673
0.15289	-0.673
0.15311	-0.673
0.15333	-0.673
0.15356	-0.674
0.15378	-0.674
0.154	-0.674
0.15422	-0.674
0.15444	-0.674
0.15467	-0.674
0.15489	-0.674
0.15511	-0.674
0.15533	-0.674
0.15556	-0.675
0.15578	-0.675
0.156	-0.675
0.15622	-0.675
0.15644	-0.675
0.15667	-0.675
0.15689	-0.675
0.15711	-0.675
0.15733	-0.675
0.15756	-0.674
0.15778	-0.674
0.158	-0.674
0.15822	-0.674
0.15844	-0.674
0.15867	-0.674
0.15889	-0.674
0.15911	-0.674
0.15933	-0.674
0.15956	-0.674
0.15978	-0.674
0.16	-0.674
0.16022	-0.674
0.16044	-0.674
0.16067	-0.674
0.16089	-0.674
0.16111	-0.674
0.16133	-0.674
0.16156	-0.674
0.16178	-0.674
0.162	-0.674
0.16222	-0.675
0.16244	-0.675
0.16267	-0.675
0.16289	-0.675
0.16311	-0.675
0.16333	-0.675
0.16356	-0.675
0.16378	-0.675
0.164	-0.675
0.16422	-0.675
0.16444	-0.676
0.16467	-0.676
0.16489	-0.676
0.16511	-0.676
0.16533	-0.676
0.16556	-0.674
0.16578	-0.674
0.166	-0.674
0.16622	-0.674
0.16644	-0.674
0.16667	-0.675
0.16689	-0.675
0.16711	-0.675
0.16733	-0.675
0.16756	-0.675
0.16778	-0.675
0.168	-0.674
0.16822	-0.675
0.16844	-0.675
0.16867	-0.675
0.16889	-0.675
0.16911	-0.675
0.16933	-0.675
0.16956	-0.675
0.16978	-0.675
0.17	-0.675
0.17022	-0.675
0.17044	-0.675
0.17067	-0.675
0.17089	-0.676
0.17111	-0.676
0.17133	-0.676
0.17156	-0.676
0.17178	-0.676
0.172	-0.676
0.17222	-0.676
0.17244	-0.676
0.17267	-0.677
0.17289	-0.677
0.17311	-0.677
0.17333	-0.675
0.17356	-0.675
0.17378	-0.675
0.174	-0.675
0.17422	-0.675
0.17444	-0.675
0.17467	-0.675
0.17489	-0.675
0.17511	-0.676
0.17533	-0.676
0.17556	-0.676
0.17578	-0.676
0.176	-0.676
0.17622	-0.676
0.17644	-0.676
0.17667	-0.676
0.17689	-0.676
0.17711	-0.676
0.17733	-0.676
0.17756	-0.676
0.17778	-0.676
0.178	-0.676
0.17822	-0.676
0.17844	-0.676
0.17867	-0.677
0.17889	-0.677
0.17911	-0.677
0.17933	-0.677
0.17956	-0.677
0.17978	-0.677
0.18	-0.677
0.18022	-0.677
0.18044	-0.677
0.18067	-0.677
0.18089	-0.677
0.18111	-0.677
0.18133	-0.677
0.18156	-0.677
0.18178	-0.678
0.182	-0.678
0.18222	-0.678
0.18244	-0.678
0.18267	-0.678
0.18289	-0.676
0.18311	-0.676
0.18333	-0.676
0.18356	-0.676
0.18378	-0.676
0.184	-0.677
0.18422	-0.677
0.18444	-0.677
0.18467	-0.677
0.18489	-0.677
0.18511	-0.677
0.18533	-0.677
0.18556	-0.677
0.18578	-0.677
0.186	-0.677
0.18622	-0.677
0.18644	-0.677
0.18667	-0.677
0.18689	-0.677
0.18711	-0.677
0.18733	-0.677
0.18756	-0.677
0.18778	-0.677
0.188	-0.677
0.18822	-0.678
0.18844	-0.678
0.18867	-0.678
0.18889	-0.678
0.18911	-0.678
0.18933	-0.678
0.18956	-0.678
0.18978	-0.678
0.19	-0.677
0.19022	-0.685
0.19044	-0.683
0.19067	-0.682
0.19089	-0.681
0.19111	-0.681
0.19133	-0.68
0.19156	-0.678
0.19178	-0.678
0.192	-0.679
0.19222	-0.679
0.19244	-0.679
0.19267	-0.679
0.19289	-0.679
0.19311	-0.679
0.19333	-0.679
0.19356	-0.679
0.19378	-0.679
0.194	-0.679
0.19422	-0.679
0.19444	-0.679
0.19467	-0.679
0.19489	-0.679
0.19511	-0.679
0.19533	-0.679
0.19556	-0.679
0.19578	-0.679
0.196	-0.679
0.19622	-0.679
0.19644	-0.679
0.19667	-0.679
0.19689	-0.68
0.19711	-0.68
0.19733	-0.68
0.19756	-0.68
0.19778	-0.68
0.198	-0.68
0.19822	-0.68
0.19844	-0.68
0.19867	-0.68
0.19889	-0.681
0.19911	-0.681
0.19933	-0.681
0.19956	-0.681
0.19978	-0.681
0.2	-0.679
0.20022	-0.679
0.20044	-0.679
0.20067	-0.679
0.20089	-0.679
0.20111	-0.679
0.20133	-0.679
0.20156	-0.679
0.20178	-0.679
0.202	-0.679
0.20222	-0.679
0.20244	-0.679
0.20267	-0.68
0.20289	-0.68
0.20311	-0.68
0.20333	-0.68
0.20356	-0.68
0.20378	-0.68
0.204	-0.68
0.20422	-0.68
0.20444	-0.68
0.20467	-0.68
0.20489	-0.68
0.20511	-0.68
0.20533	-0.68
0.20556	-0.68
0.20578	-0.681
0.206	-0.681
0.20622	-0.681
0.20644	-0.681
0.20667	-0.681
0.20689	-0.682
0.20711	-0.682
0.20733	-0.682
0.20756	-0.682
0.20778	-0.682
0.208	-0.68
0.20822	-0.68
0.20844	-0.68
0.20867	-0.68
0.20889	-0.68
0.20911	-0.68
0.20933	-0.68
0.20956	-0.68
0.20978	-0.68
0.21	-0.68
0.21022	-0.68
0.21044	-0.68
0.21067	-0.68
0.21089	-0.68
0.21111	-0.68
0.21133	-0.68
0.21156	-0.68
0.21178	-0.68
0.212	-0.68
0.21222	-0.68
0.21244	-0.68
0.21267	-0.681
0.21289	-0.681
0.21311	-0.681
0.21333	-0.681
0.21356	-0.681
0.21378	-0.681
0.214	-0.681
0.21422	-0.681
0.21444	-0.681
0.21467	-0.681
0.21489	-0.681
0.21511	-0.682
0.21533	-0.681
0.21556	-0.682
0.21578	-0.682
0.216	-0.682
0.21622	-0.682
0.21644	-0.682
0.21667	-0.682
0.21689	-0.682
0.21711	-0.68
0.21733	-0.68
0.21756	-0.68
0.21778	-0.681
0.218	-0.681
0.21822	-0.681
0.21844	-0.681
0.21867	-0.681
0.21889	-0.681
0.21911	-0.681
0.21933	-0.681
0.21956	-0.681
0.21978	-0.681
0.22	-0.681
0.22022	-0.681
0.22044	-0.681
0.22067	-0.681
0.22089	-0.681
0.22111	-0.681
0.22133	-0.681
0.22156	-0.681
0.22178	-0.681
0.222	-0.681
0.22222	-0.682
0.22244	-0.682
0.22267	-0.682
0.22289	-0.682
0.22311	-0.682
0.22333	-0.682
0.22356	-0.682
0.22378	-0.682
0.224	-0.682
0.22422	-0.683
0.22444	-0.683
0.22467	-0.683
0.22489	-0.683
0.22511	-0.683
0.22533	-0.681
0.22556	-0.681
0.22578	-0.681
0.226	-0.681
0.22622	-0.681
0.22644	-0.681
0.22667	-0.681
0.22689	-0.681
0.22711	-0.681
0.22733	-0.681
0.22756	-0.681
0.22778	-0.682
0.228	-0.682
0.22822	-0.682
0.22844	-0.682
0.22867	-0.682
0.22889	-0.682
0.22911	-0.682
0.22933	-0.682
0.22956	-0.682
0.22978	-0.682
0.23	-0.682
0.23022	-0.682
0.23044	-0.682
0.23067	-0.682
0.23089	-0.682
0.23111	-0.682
0.23133	-0.682
0.23156	-0.682
0.23178	-0.682
0.232	-0.682
0.23222	-0.683
0.23244	-0.683
0.23267	-0.683
0.23289	-0.683
0.23311	-0.683
0.23333	-0.683
0.23356	-0.684
0.23378	-0.684
0.234	-0.684
0.23422	-0.684
0.23444	-0.682
0.23467	-0.682
0.23489	-0.682
0.23511	-0.682
0.23533	-0.682
0.23556	-0.682
0.23578	-0.682
0.236	-0.682
0.23622	-0.682
0.23644	-0.682
0.23667	-0.682
0.23689	-0.682
0.23711	-0.682
0.23733	-0.682
0.23756	-0.682
0.23778	-0.683
0.238	-0.683
0.23822	-0.682
0.23844	-0.682
0.23867	-0.683
0.23889	-0.683
0.23911	-0.683
0.23933	-0.683
0.23956	-0.683
0.23978	-0.683
0.24	-0.683
0.24022	-0.683
0.24044	-0.683
0.24067	-0.683
0.24089	-0.683
0.24111	-0.683
0.24133	-0.683
0.24156	-0.684
0.24178	-0.684
0.242	-0.684
0.24222	-0.684
0.24244	-0.684
0.24267	-0.684
0.24289	-0.684
0.24311	-0.684
0.24333	-0.684
0.24356	-0.684
0.24378	-0.684
0.244	-0.682
0.24422	-0.682
0.24444	-0.682
0.24467	-0.682
0.24489	-0.682
0.24511	-0.682
0.24533	-0.682
0.24556	-0.683
0.24578	-0.683
0.246	-0.683
0.24622	-0.683
0.24644	-0.683
0.24667	-0.683
0.24689	-0.683
0.24711	-0.683
0.24733	-0.683
0.24756	-0.683
0.24778	-0.683
0.248	-0.683
0.24822	-0.683
0.24844	-0.683
0.24867	-0.684
0.24889	-0.684
0.24911	-0.684
0.24933	-0.684
0.24956	-0.684
0.24978	-0.684
0.25	-0.684
0.25022	-0.685
0.25044	-0.685
0.25067	-0.685
0.25089	-0.685
0.25111	-0.683
0.25133	-0.683
0.25156	-0.683
0.25178	-0.683
0.252	-0.683
0.25222	-0.683
0.25244	-0.683
0.25267	-0.683
0.25289	-0.683
0.25311	-0.683
0.25333	-0.683
0.25356	-0.683
0.25378	-0.684
0.254	-0.684
0.25422	-0.684
0.25444	-0.684
0.25467	-0.684
0.25489	-0.684
0.25511	-0.684
0.25533	-0.684
0.25556	-0.684
0.25578	-0.684
0.256	-0.684
0.25622	-0.684
0.25644	-0.684
0.25667	-0.684
0.25689	-0.685
0.25711	-0.685
0.25733	-0.685
0.25756	-0.685
0.25778	-0.685
0.258	-0.685
0.25822	-0.685
0.25844	-0.685
0.25867	-0.683
0.25889	-0.683
0.25911	-0.683
0.25933	-0.683
0.25956	-0.684
0.25978	-0.684
0.26	-0.684
0.26022	-0.684
0.26044	-0.684
0.26067	-0.684
0.26089	-0.684
0.26111	-0.684
0.26133	-0.684
0.26156	-0.684
0.26178	-0.684
0.262	-0.684
0.26222	-0.684
0.26244	-0.684
0.26267	-0.684
0.26289	-0.684
0.26311	-0.684
0.26333	-0.684
0.26356	-0.684
0.26378	-0.684
0.264	-0.684
0.26422	-0.684
0.26444	-0.684
0.26467	-0.684
0.26489	-0.684
0.26511	-0.685
0.26533	-0.685
0.26556	-0.685
0.26578	-0.685
0.266	-0.685
0.26622	-0.685
0.26644	-0.685
0.26667	-0.685
0.26689	-0.685
0.26711	-0.686
0.26733	-0.686
0.26756	-0.686
0.26778	-0.686
0.268	-0.686
0.26822	-0.686
0.26844	-0.686
0.26867	-0.685
0.26889	-0.684
0.26911	-0.684
0.26933	-0.685
0.26956	-0.685
0.26978	-0.685
0.27	-0.685
0.27022	-0.685
0.27044	-0.685
0.27067	-0.685
0.27089	-0.685
0.27111	-0.685
0.27133	-0.685
0.27156	-0.685
0.27178	-0.685
0.272	-0.685
0.27222	-0.685
0.27244	-0.685
0.27267	-0.685
0.27289	-0.685
0.27311	-0.685
0.27333	-0.685
0.27356	-0.685
0.27378	-0.686
0.274	-0.686
0.27422	-0.686
0.27444	-0.686
0.27467	-0.686
0.27489	-0.686
0.27511	-0.686
0.27533	-0.686
0.27556	-0.686
0.27578	-0.686
0.276	-0.686
0.27622	-0.686
0.27644	-0.686
0.27667	-0.687
0.27689	-0.687
0.27711	-0.687
0.27733	-0.687
0.27756	-0.687
0.27778	-0.685
0.27806	-0.685
0.27833	-0.685
0.27833	-0.685
0.27861	-0.685
0.27889	-0.685
0.27917	-0.685
0.27944	-0.685
0.27944	-0.685
0.27972	-0.685
0.28	-0.685
0.28028	-0.685
0.28056	-0.685
0.28056	-0.686
0.28083	-0.686
0.28111	-0.686
0.28139	-0.686
0.28167	-0.686
0.28167	-0.686
0.28194	-0.686
0.28222	-0.686
0.2825	-0.686
0.28278	-0.686
0.28278	-0.686
0.28306	-0.686
0.28333	-0.686
0.28361	-0.686
0.28389	-0.686
0.28389	-0.687
0.28417	-0.687
0.28444	-0.687
0.28472	-0.687
0.285	-0.687
0.285	-0.687
0.28528	-0.687
0.28556	-0.687
0.28583	-0.687
0.28611	-0.687
0.28611	-0.687
0.28639	-0.687
0.28667	-0.687
0.28694	-0.688
0.28722	-0.686
0.28722	-0.686
0.2875	-0.686
0.28778	-0.686
0.28806	-0.686
0.28833	-0.686
0.28833	-0.686
0.28861	-0.686
0.28889	-0.686
0.28917	-0.686
0.28944	-0.686
0.28944	-0.686
0.28972	-0.687
0.29	-0.687
0.29028	-0.687
0.29056	-0.687
0.29056	-0.687
0.29083	-0.687
0.29111	-0.687
0.29139	-0.687
0.29167	-0.687
0.29167	-0.687
0.29194	-0.687
0.29222	-0.688
0.2925	-0.688
0.29278	-0.688
0.29278	-0.688
0.29306	-0.688
0.29333	-0.688
0.29361	-0.688
0.29389	-0.688
0.29389	-0.688
0.29417	-0.688
0.29444	-0.688
0.29472	-0.687
0.295	-0.687
0.295	-0.687
0.29528	-0.687
0.29556	-0.687
0.29583	-0.687
0.29611	-0.687
0.29611	-0.687
0.29639	-0.687
0.29667	-0.687
0.29694	-0.687
0.29722	-0.687
0.29722	-0.687
0.2975	-0.687
0.29778	-0.687
0.29806	-0.687
0.29833	-0.687
0.29833	-0.687
0.29861	-0.687
0.29889	-0.687
0.29917	-0.687
0.29944	-0.687
0.29944	-0.687
0.29972	-0.688
0.3	-0.688
0.30028	-0.688
0.30056	-0.688
0.30056	-0.688
0.30083	-0.688
0.30111	-0.688
0.30139	-0.688
0.30167	-0.688
0.30167	-0.689
0.30194	-0.689
0.30222	-0.687
0.3025	-0.687
0.30278	-0.687
0.30278	-0.687
0.30306	-0.687
0.30333	-0.687
0.30361	-0.687
0.30389	-0.687
0.30389	-0.687
0.30417	-0.687
0.30444	-0.687
0.30472	-0.687
0.305	-0.687
0.305	-0.688
0.30528	-0.688
0.30556	-0.688
0.30583	-0.688
0.30611	-0.688
0.30611	-0.688
0.30639	-0.688
0.30667	-0.688
0.30694	-0.688
0.30722	-0.688
0.30722	-0.688
0.3075	-0.689
0.30778	-0.689
0.30806	-0.689
0.30833	-0.689
0.30833	-0.689
0.30861	-0.689
0.30889	-0.689
0.30917	-0.689
0.30944	-0.689
0.30944	-0.689
0.30972	-0.687
0.31	-0.688
0.31028	-0.688
0.31056	-0.688
0.31056	-0.688
0.31083	-0.688
0.31111	-0.688
0.31139	-0.688
0.31167	-0.688
0.31167	-0.688
0.31194	-0.688
0.31222	-0.688
0.3125	-0.688
0.31278	-0.688
0.31278	-0.688
0.31306	-0.688
0.31333	-0.688
0.31361	-0.688
0.31389	-0.688
0.31389	-0.688
0.31417	-0.688
0.31444	-0.689
0.31472	-0.689
0.315	-0.689
0.315	-0.689
0.31528	-0.689
0.31556	-0.689
0.31583	-0.689
0.31611	-0.689
0.31611	-0.689
0.31639	-0.689
0.31667	-0.689
0.31694	-0.689
0.31722	-0.689
0.31722	-0.69
0.3175	-0.69
0.31778	-0.69
0.31806	-0.69
0.31833	-0.69
0.31833	-0.69
0.31861	-0.69
0.31889	-0.688
0.31917	-0.688
0.31944	-0.688
0.31944	-0.688
0.31972	-0.688
0.32	-0.688
0.32028	-0.688
0.32056	-0.688
0.32056	-0.688
0.32083	-0.688
0.32111	-0.688
0.32139	-0.688
0.32167	-0.688
0.32167	-0.688
0.32194	-0.688
0.32222	-0.688
0.3225	-0.688
0.32278	-0.688
0.32278	-0.689
0.32306	-0.689
0.32333	-0.689
0.32361	-0.689
0.32389	-0.689
0.32389	-0.689
0.32417	-0.689
0.32444	-0.689
0.32472	-0.689
0.325	-0.689
0.325	-0.689
0.32528	-0.69
0.32556	-0.69
0.32583	-0.69
0.32611	-0.69
0.32611	-0.69
0.32639	-0.69
0.32667	-0.688
0.32694	-0.688
0.32722	-0.689
0.32722	-0.689
0.3275	-0.689
0.32778	-0.689
0.32806	-0.689
0.32833	-0.689
0.32833	-0.689
0.32861	-0.689
0.32889	-0.689
0.32917	-0.689
0.32944	-0.689
0.32944	-0.689
0.32972	-0.689
0.33	-0.689
0.33028	-0.689
0.33056	-0.689
0.33056	-0.689
0.33083	-0.689
0.33111	-0.689
0.33139	-0.689
0.33167	-0.689
0.33167	-0.689
0.33194	-0.689
0.33222	-0.689
0.3325	-0.689
0.33278	-0.69
0.33278	-0.69
0.33306	-0.689
0.33333	-0.689
0.33361	-0.69
0.33389	-0.69
0.33389	-0.69
0.33417	-0.69
0.33444	-0.69
0.33472	-0.69
0.335	-0.69
0.335	-0.69
0.33528	-0.69
0.33556	-0.69
0.33583	-0.69
0.33611	-0.69
0.33611	-0.691
0.33639	-0.691
0.33667	-0.691
0.33694	-0.691
0.33722	-0.691
0.33722	-0.691
0.3375	-0.692
0.33778	-0.689
0.33806	-0.69
0.33833	-0.69
0.33833	-0.69
0.33861	-0.69
0.33889	-0.69
0.33917	-0.69
0.33944	-0.69
0.33944	-0.69
0.33972	-0.69
0.34	-0.69
0.34028	-0.69
0.34056	-0.69
0.34056	-0.69
0.34083	-0.69
0.34111	-0.69
0.34139	-0.69
0.34167	-0.69
0.34167	-0.69
0.34194	-0.69
0.34222	-0.691
0.3425	-0.691
0.34278	-0.691
0.34278	-0.691
0.34306	-0.691
0.34333	-0.691
0.34361	-0.691
0.34389	-0.691
0.34389	-0.691
0.34417	-0.691
0.34444	-0.692
0.34472	-0.692
0.345	-0.692
0.345	-0.692
0.34528	-0.692
0.34556	-0.692
0.34583	-0.692
0.34611	-0.69
0.34611	-0.69
0.34639	-0.69
0.34667	-0.69
0.34694	-0.69
0.34722	-0.69
0.34722	-0.69
0.3475	-0.69
0.34778	-0.69
0.34806	-0.691
0.34833	-0.691
0.34833	-0.69
0.34861	-0.691
0.34889	-0.691
0.34917	-0.691
0.34944	-0.691
0.34944	-0.691
0.34972	-0.691
0.35	-0.691
0.35028	-0.691
0.35056	-0.691
0.35056	-0.691
0.35083	-0.691
0.35111	-0.691
0.35139	-0.691
0.35167	-0.691
0.35167	-0.691
0.35194	-0.691
0.35222	-0.691
0.3525	-0.691
0.35278	-0.691
0.35278	-0.692
0.35306	-0.692
0.35333	-0.692
0.35361	-0.692
0.35389	-0.692
0.35389	-0.692
0.35417	-0.692
0.35444	-0.692
0.35472	-0.692
0.355	-0.692
0.355	-0.692
0.35528	-0.692
0.35556	-0.693
0.35583	-0.693
0.35611	-0.693
0.35611	-0.691
0.35639	-0.691
0.35667	-0.691
0.35694	-0.691
0.35722	-0.691
0.35722	-0.691
0.3575	-0.691
0.35778	-0.691
0.35806	-0.691
0.35833	-0.691
0.35833	-0.691
0.35861	-0.691
0.35889	-0.691
0.35917	-0.691
0.35944	-0.691
0.35944	-0.692
0.35972	-0.692
0.36	-0.692
0.36028	-0.692
0.36056	-0.692
0.36056	-0.692
0.36083	-0.692
0.36111	-0.692
0.36139	-0.692
0.36167	-0.692
0.36167	-0.692
0.36194	-0.692
0.36222	-0.692
0.3625	-0.693
0.36278	-0.693
0.36278	-0.693
0.36306	-0.693
0.36333	-0.693
0.36361	-0.693
0.36389	-0.693
0.36389	-0.693
0.36417	-0.694
0.36444	-0.691
0.36472	-0.692
0.365	-0.691
0.365	-0.692
0.36528	-0.692
0.36556	-0.692
0.36583	-0.692
0.36611	-0.692
0.36611	-0.692
0.36639	-0.692
0.36667	-0.692
0.36694	-0.692
0.36722	-0.692
0.36722	-0.692
0.3675	-0.692
0.36778	-0.692
0.36806	-0.692
0.36833	-0.692
0.36833	-0.692
0.36861	-0.692
0.36889	-0.692
0.36917	-0.692
0.36944	-0.692
0.36944	-0.693
0.36972	-0.693
0.37	-0.693
0.37028	-0.693
0.37056	-0.693
0.37056	-0.693
0.37083	-0.693
0.37111	-0.693
0.37139	-0.693
0.37167	-0.693
0.37167	-0.693
0.37194	-0.693
0.37222	-0.694
0.3725	-0.694
0.37278	-0.694
0.37278	-0.694
0.37306	-0.694
0.37333	-0.694
0.37361	-0.692
0.37389	-0.692
0.37389	-0.692
0.37417	-0.692
0.37444	-0.692
0.37472	-0.692
0.375	-0.692
0.375	-0.692
0.37528	-0.693
0.37556	-0.693
0.37583	-0.692
0.37611	-0.693
0.37611	-0.693
0.37639	-0.693
0.37667	-0.693
0.37694	-0.693
0.37722	-0.693
0.37722	-0.693
0.3775	-0.693
0.37778	-0.693
0.37806	-0.693
0.37833	-0.693
0.37833	-0.693
0.37861	-0.693
0.37889	-0.694
0.37917	-0.694
0.37944	-0.694
0.37944	-0.694
0.37972	-0.694
0.38	-0.694
0.38028	-0.694
0.38056	-0.694
0.38056	-0.694
0.38083	-0.694
0.38111	-0.694
0.38139	-0.694
0.38167	-0.694
0.38167	-0.694
0.38194	-0.694
0.38222	-0.694
0.3825	-0.695
0.38278	-0.695
0.38278	-0.695
0.38306	-0.693
0.38333	-0.693
0.38361	-0.693
0.38389	-0.693
0.38389	-0.693
0.38417	-0.693
0.38444	-0.693
0.38472	-0.693
0.385	-0.693
0.385	-0.693
0.38528	-0.693
0.38556	-0.693
0.38583	-0.693
0.38611	-0.693
0.38611	-0.693
0.38639	-0.693
0.38667	-0.694
0.38694	-0.694
0.38722	-0.694
0.38722	-0.694
0.3875	-0.694
0.38778	-0.694
0.38806	-0.694
0.38833	-0.694
0.38833	-0.694
0.38861	-0.694
0.38889	-0.694
0.38917	-0.694
0.38944	-0.694
0.38944	-0.694
0.38972	-0.694
0.39	-0.694
0.39028	-0.694
0.39056	-0.694
0.39056	-0.695
0.39083	-0.695
0.39111	-0.695
0.39139	-0.695
0.39167	-0.695
0.39167	-0.695
0.39194	-0.695
0.39222	-0.695
0.3925	-0.695
0.39278	-0.693
0.39278	-0.693
0.39306	-0.693
0.39333	-0.694
0.39361	-0.694
0.39389	-0.694
0.39389	-0.694
0.39417	-0.694
0.39444	-0.694
0.39472	-0.694
0.395	-0.694
0.395	-0.694
0.39528	-0.694
0.39556	-0.694
0.39583	-0.694
0.39611	-0.694
0.39611	-0.694
0.39639	-0.694
0.39667	-0.694
0.39694	-0.695
0.39722	-0.695
0.39722	-0.695
0.3975	-0.695
0.39778	-0.695
0.39806	-0.695
0.39833	-0.695
0.39833	-0.695
0.39861	-0.695
0.39889	-0.695
0.39917	-0.696
0.39944	-0.696
0.39944	-0.696
0.39972	-0.696
0.4	-0.696
0.40028	-0.696
0.40056	-0.696
0.40056	-0.694
0.40083	-0.694
0.40111	-0.694
0.40139	-0.694
0.40167	-0.694
0.40167	-0.694
0.40194	-0.694
0.40222	-0.695
0.4025	-0.695
0.40278	-0.695
0.40278	-0.695
0.40306	-0.695
0.40333	-0.695
0.40361	-0.695
0.40389	-0.695
0.40389	-0.695
0.40417	-0.695
0.40444	-0.695
0.40472	-0.695
0.405	-0.695
0.405	-0.695
0.40528	-0.696
0.40556	-0.696
0.40583	-0.696
0.40611	-0.696
0.40611	-0.696
0.40639	-0.696
0.40667	-0.696
0.40694	-0.696
0.40722	-0.696
0.40722	-0.696
0.4075	-0.696
0.40778	-0.697
0.40806	-0.697
0.40833	-0.697
0.40833	-0.697
0.40861	-0.695
0.40889	-0.695
0.40917	-0.695
0.40944	-0.695
0.40944	-0.695
0.40972	-0.695
0.41	-0.695
0.41028	-0.695
0.41056	-0.695
0.41056	-0.695
0.41083	-0.695
0.41111	-0.695
0.41139	-0.695
0.41167	-0.695
0.41167	-0.695
0.41194	-0.696
0.41222	-0.696
0.4125	-0.695
0.41278	-0.695
0.41278	-0.696
0.41306	-0.696
0.41333	-0.696
0.41361	-0.696
0.41389	-0.696
0.41389	-0.696
0.41417	-0.696
0.41444	-0.696
0.41472	-0.696
0.415	-0.696
0.415	-0.696
0.41528	-0.696
0.41556	-0.697
0.41583	-0.697
0.41611	-0.697
0.41611	-0.697
0.41639	-0.697
0.41667	-0.697
0.41694	-0.697
0.41722	-0.697
0.41722	-0.697
0.4175	-0.697
0.41778	-0.698
0.41806	-0.698
0.41833	-0.696
0.41833	-0.696
0.41861	-0.696
0.41889	-0.696
0.41917	-0.696
0.41944	-0.696
0.41944	-0.696
0.41972	-0.696
0.42	-0.696
0.42028	-0.696
0.42056	-0.696
0.42056	-0.696
0.42083	-0.696
0.42111	-0.696
0.42139	-0.696
0.42167	-0.696
0.42167	-0.696
0.42194	-0.696
0.42222	-0.696
0.4225	-0.696
0.42278	-0.696
0.42278	-0.696
0.42306	-0.697
0.42333	-0.696
0.42361	-0.697
0.42389	-0.697
0.42389	-0.697
0.42417	-0.697
0.42444	-0.697
0.42472	-0.697
0.425	-0.697
0.425	-0.698
0.42528	-0.698
0.42556	-0.698
0.42583	-0.698
0.42611	-0.698
0.42611	-0.698
0.42639	-0.699
0.42667	-0.699
0.42694	-0.696
0.42722	-0.696
0.42722	-0.697
0.4275	-0.697
0.42778	-0.697
0.42806	-0.697
0.42833	-0.697
0.42833	-0.697
0.42861	-0.697
0.42889	-0.697
0.42917	-0.697
0.42944	-0.697
0.42944	-0.697
0.42972	-0.697
0.43	-0.697
0.43028	-0.697
0.43056	-0.697
0.43056	-0.697
0.43083	-0.697
0.43111	-0.697
0.43139	-0.697
0.43167	-0.697
0.43167	-0.697
0.43194	-0.698
0.43222	-0.698
0.4325	-0.698
0.43278	-0.698
0.43278	-0.698
0.43306	-0.698
0.43333	-0.698
0.43361	-0.698
0.43389	-0.698
0.43389	-0.698
0.43417	-0.698
0.43444	-0.699
0.43472	-0.699
0.435	-0.699
0.435	-0.697
0.43528	-0.697
0.43556	-0.697
0.43583	-0.697
0.43611	-0.697
0.43611	-0.697
0.43639	-0.697
0.43667	-0.697
0.43694	-0.697
0.43722	-0.697
0.43722	-0.697
0.4375	-0.697
0.43778	-0.697
0.43806	-0.697
0.43833	-0.697
0.43833	-0.697
0.43861	-0.698
0.43889	-0.698
0.43917	-0.698
0.43944	-0.698
0.43944	-0.698
0.43972	-0.698
0.44	-0.697
0.44028	-0.7
0.44056	-0.7
0.44056	-0.7
0.44083	-0.699
0.44111	-0.698
0.44139	-0.698
0.44167	-0.698
0.44167	-0.698
0.44194	-0.699
0.44222	-0.699
0.4425	-0.699
0.44278	-0.699
0.44278	-0.699
0.44306	-0.699
0.44333	-0.699
0.44361	-0.699
0.44389	-0.699
0.44389	-0.699
0.44417	-0.699
[truncated: 108,311 more rows]

[truncated: 10 more sheets: Figure 3c, Figure 3d, Figure 3e, Figure 3f, Figure 3g, Figure 3h, Figure 4d, Figure 4g, Figure 5a, Figure 5b]
